# Supplementary material for: Functional Metagenomics of Spacecraft Assembly Cleanrooms: Presence of Virulence Factors Associated with Human Pathogens
Source: Front Microbiol. 2016 Sep 9;7:1321. doi: 10.3389/fmicb.2016.01321 (PMC5017214; doi:10.3389/fmicb.2016.01321)
Supplement: Supplementary file 2 [file Presentation1.ZIP]

Archive with 1 entries (1 files):
- Supplement.SI1.taxonomy.html
