# Supplementary material for: Functional Metagenomics of Spacecraft Assembly Cleanrooms: Presence of Virulence Factors Associated with Human Pathogens
Source: Front Microbiol. 2016 Sep 9;7:1321. doi: 10.3389/fmicb.2016.01321 (PMC5017214; doi:10.3389/fmicb.2016.01321)
Supplement: Supplementary file 4 [file DataSheet1.XLSX]

## Sheet: NCBInr.vir.min80
NCBInr.hit	PHX-B	PHX-D	PHX-A	DAWN	MSL
gi|56404352|sp|Q6AA77.1|OTC_PROAC RecName: Full=Ornithine carbamoyltransferase; Short=OTCase [Propionibacterium acnes KPA171202]	1	0	0	0	0
gi|110084035|gb|ABG49189.1| hypothetical protein [Escherichia coli]	1	0	0	0	0
gi|110084173|gb|ABG49327.1| hypothetical protein [Corynebacterium sp. L2-79-05]	1	0	0	0	0
gi|110084202|gb|ABG49356.1| hypothetical protein [Corynebacterium sp. L2-79-05]	1	0	0	0	0
gi|110264481|gb|ABG56844.1| putative transposase [Klebsiella pneumoniae]	1	0	0	0	0
gi|113734258|dbj|BAF30434.1| IS6100 transposase [uncultured bacterium]	1	0	0	0	0
gi|113734260|dbj|BAF30436.1| IS6100 transposase [uncultured bacterium]	1	0	0	0	0
gi|113734262|dbj|BAF30438.1| IS6100 transposase [uncultured bacterium]	1	0	0	0	0
gi|113734269|dbj|BAF30445.1| IS6100 transposase [uncultured bacterium]	1	0	0	0	0
gi|114147189|gb|ABI50476.1| transposase [Klebsiella pneumoniae]	1	0	0	0	0
gi|114883617|ref|YP_740307.1| IS6100 transposase [uncultured bacterium]	1	0	0	0	0
gi|114883628|ref|YP_740318.1| IS6100 transposase [uncultured bacterium]	1	0	0	0	0
gi|123745060|sp|Q3M727.1|CLPX_ANAVT RecName: Full=ATP-dependent Clp protease ATP-binding subunit ClpX [Anabaena variabilis ATCC 29413]	1	0	0	0	0
gi|133756200|ref|YP_001096350.1| hypothetical protein [Escherichia coli]	1	0	0	0	0
gi|133757289|ref|YP_001096208.1| hypothetical protein pLEW279a_p09 [Corynebacterium sp. L2-79-05]	1	0	0	0	0
gi|133757318|ref|YP_001096237.1| hypothetical protein pLEW279a_p38 [Corynebacterium sp. L2-79-05]	1	0	0	0	0
gi|145370926|dbj|BAF56670.1| transposase [Sphingobium sp. MI1205]	1	0	0	0	0
gi|145370928|dbj|BAF56672.1| transposase [Sphingobium sp. MI1205]	1	0	0	0	0
gi|145370930|dbj|BAF56674.1| transposase [Sphingobium sp. MI1205]	1	0	0	0	0
gi|14596193|gb|AAK68824.1| Unknown protein [Arabidopsis thaliana]	1	0	0	0	0
gi|146151080|gb|ABQ02846.1| transposase [Klebsiella pneumoniae]	1	0	0	0	0
gi|148503068|gb|ABQ71321.1| Integrase, catalytic region [Sphingomonas wittichii RW1]	1	0	0	0	0
gi|148503103|gb|ABQ71356.1| Ferritin, Dps family protein [Sphingomonas wittichii RW1]	6	0	0	0	0
gi|150960938|gb|ABR82963.1| magnesium-translocating P-type ATPase [Pseudomonas aeruginosa PA7]	1	0	0	0	0
gi|155573668|gb|ABU24284.1| transposase [Escherichia coli]	1	0	0	0	0
gi|156151274|dbj|BAF75925.1| heat shock protein 90 [Physarum polycephalum]	2	0	0	0	0
gi|157068001|gb|ABV07256.1| type III secretion apparatus protein EpaO [Escherichia coli HS]	1	0	0	0	0
gi|157362182|dbj|BAF80332.1| IS6100 transposase [Sphingobium sp. SS04-1]	1	0	0	0	0
gi|157362186|dbj|BAF80335.1| IS6100 transposase [Sphingobium sp. SS04-2]	1	0	0	0	0
gi|157362190|dbj|BAF80338.1| IS6100 transposase [Sphingobium sp. SS04-3]	1	0	0	0	0
gi|157362194|dbj|BAF80341.1| IS6100 transposase [Sphingobium sp. SS04-4]	1	0	0	0	0
gi|157362198|dbj|BAF80344.1| IS6100 transposase [Sphingobium sp. SS04-5]	1	0	0	0	0
gi|157843912|gb|ABV84413.1| Protein-export protein secB [Rickettsia massiliae MTU5]	1	0	0	0	0
gi|165928614|gb|ABY74382.1| IS6100 transposase [Klebsiella pneumoniae]	1	0	0	0	0
gi|171363661|dbj|BAG15885.1| putative transposase [Sphingomonas sp. AO1]	1	0	0	0	0
gi|18256864|gb|AAH21837.1| Ubc protein [Mus musculus]	1	0	0	0	0
gi|187713284|gb|ACD14508.1| urease accessory protein UreG [Burkholderia phytofirmans PsJN]	2	0	0	0	0
gi|190410287|ref|YP_001965788.1| transposase [Klebsiella pneumoniae]	1	0	0	0	0
gi|190570434|ref|YP_001966855.1| transposase of IS6100 [Aeromonas hydrophila]	1	0	0	0	0
gi|190576897|ref|YP_001966229.1| putative transposase [Klebsiella pneumoniae]	1	0	0	0	0
gi|194390750|dbj|BAG62134.1| unnamed protein product [Homo sapiens]	1	0	0	0	0
gi|196176442|gb|EDX71456.1| preprotein translocase, SecA subunit [Coleofasciculus chthonoplastes PCC 7420]	1	0	0	0	0
gi|197735067|gb|ACH73273.1| QacA [synthetic construct]	1	0	0	0	0
gi|198250398|gb|ACH85201.1| heat shock protein 70 [Trialeurodes vaporariorum]	1	0	0	0	0
gi|205320887|gb|ACI03001.1| transposase [uncultured bacterium HHV35]	1	0	0	0	0
gi|2120737|pir||S32799 hypothetical protein 1 - Xanthomonas sp. transposon Tn5053 (fragment)	2	0	0	0	0
gi|215528090|ref|YP_002332860.1| IS6100 transposase [Klebsiella pneumoniae]	1	0	0	0	0
gi|217038363|gb|ACJ76650.1| hypothetical protein [Klebsiella pneumoniae]	1	0	0	0	0
gi|218168182|gb|ACK66919.1| ATP-dependent Clp protease, ATP-binding subunit ClpX [Cyanothece sp. PCC 8801]	1	0	0	0	0
gi|219720708|gb|EED39233.1| conserved hypothetical protein [Stenotrophomonas sp. SKA14]	2	0	0	0	0
gi|221164723|gb|EED97204.1| urease accessory protein UreG [Burkholderia multivorans CGD1]	1	0	0	0	0
gi|224523756|gb|EEF92861.1| acetyltransferase, GNAT family [Catenibacterium mitsuokai DSM 15897]	1	0	0	0	0
gi|226182894|dbj|BAH30998.1| urease alpha subunit [Rhodococcus erythropolis PR4]	1	0	0	0	0
gi|226187002|dbj|BAH35106.1| two-component response regulator MprA [Rhodococcus erythropolis PR4]	2	0	0	0	0
gi|226706582|sp|B7JW74.1|CLPX_CYAP8 RecName: Full=ATP-dependent Clp protease ATP-binding subunit ClpX [Cyanothece sp. PCC 8801]	1	0	0	0	0
gi|226835285|gb|EEH67668.1| hypothetical protein HMPREF0023_2799, partial [Acinetobacter sp. ATCC 27244]	1	0	0	0	0
gi|227240705|gb|EEI90720.1| TraG family protein [Sphingobacterium spiritivorum ATCC 33300]	1	0	0	0	0
gi|229279813|gb|EEN50589.1| hypothetical protein BRAFLDRAFT_217690, partial [Branchiostoma floridae]	4	0	0	0	0
gi|229317968|gb|EEN83843.1| ATPase/histidine kinase/DNA gyrase B/HSP90 domain protein [Rhodococcus erythropolis SK121]	1	0	0	0	0
gi|229318018|gb|EEN83893.1| response regulator MprA [Rhodococcus erythropolis SK121]	2	0	0	0	0
gi|229320498|gb|EEN86316.1| urease, alpha subunit [Rhodococcus erythropolis SK121]	1	0	0	0	0
gi|239842532|gb|ACS32049.1| Tnp6100 [Salmonella enterica subsp. enterica]	1	0	0	0	0
gi|2407299|gb|AAB96622.1| 17K ORF [Heliothis armigera entomopoxvirus 'L']	1	0	0	0	0
gi|254949958|gb|ACT94658.1| DNA-directed RNA polymerase, beta' subunit [Dyadobacter fermentans DSM 18053]	1	0	0	0	0
gi|256591125|gb|ACV02012.1| ATP-dependent Clp protease, ATP-binding subunit ClpX [Cyanothece sp. PCC 8802]	1	0	0	0	0
gi|259157936|gb|ACV97147.1| integrase [uncultured bacterium]	1	0	0	0	0
gi|260162437|dbj|BAI43692.1| IS6100 transposase [Sphingomonas sp. NP5]	1	0	0	0	0
gi|260677506|gb|ACX47990.1| transposase [Pseudomonas aeruginosa]	1	0	0	0	0
gi|260799186|ref|XP_002594578.1| hypothetical protein BRAFLDRAFT_217690 [Branchiostoma floridae]	4	0	0	0	0
gi|262314560|gb|EEY95601.1| nitrogen regulation protein [Acinetobacter johnsonii SH046]	1	0	0	0	0
gi|270016088|gb|EFA12536.1| hypothetical protein TcasGA2_TC011485 [Tribolium castaneum]	1	0	0	0	0
gi|283484068|gb|ADB23358.1| TnpA, transposase of IS6100 [Salmonella enterica subsp. enterica serovar Typhimurium]	1	0	0	0	0
gi|283815582|gb|ADB37420.1| ATPase AAA-2 domain protein [Spirosoma linguale DSM 74]	1	0	0	0	0
gi|284931982|gb|ADC31799.1| IS6100 transposase [Sphingomonas sp. XLDN2-5]	1	0	0	0	0
gi|284931986|gb|ADC31802.1| IS6100 transposase [Sphingomonas sp. XLDN2-5]	1	0	0	0	0
gi|284931992|gb|ADC31808.1| IS6100 transposase [Sphingomonas sp. XLDN2-5]	1	0	0	0	0
gi|289065308|gb|ADC80810.1| transposase [Escherichia coli]	1	0	0	0	0
gi|289065358|gb|ADC80858.1| transposase [Escherichia coli]	1	0	0	0	0
gi|289153804|gb|EFD02511.1| ornithine carbamoyltransferase [Propionibacterium acnes SK187]	1	0	0	0	0
gi|291291791|gb|ADD91758.1| transposase [Pseudomonas aeruginosa]	1	0	0	0	0
gi|291291794|gb|ADD91760.1| transposase [Pseudomonas aeruginosa]	1	0	0	0	0
gi|291291797|gb|ADD91762.1| transposase [Pseudomonas aeruginosa]	1	0	0	0	0
gi|291291801|gb|ADD91765.1| transposase [Pseudomonas aeruginosa]	1	0	0	0	0
gi|291291804|gb|ADD91767.1| transposase [Pseudomonas aeruginosa]	1	0	0	0	0
gi|291291811|gb|ADD91773.1| transposase [Pseudomonas aeruginosa]	1	0	0	0	0
gi|291291818|gb|ADD91779.1| transposase [Pseudomonas aeruginosa]	1	0	0	0	0
gi|291291824|gb|ADD91784.1| transposase [Pseudomonas aeruginosa]	1	0	0	0	0
gi|291376798|gb|ADE00653.1| ornithine carbamoyltransferase [Propionibacterium acnes SK137]	1	0	0	0	0
gi|292673877|dbj|BAI95395.1| transposase of IS6100 [Sphingobium japonicum UT26S]	1	0	0	0	0
gi|292675167|dbj|BAI96685.1| transposase of IS6100 [Sphingobium japonicum UT26S]	1	0	0	0	0
gi|292675191|dbj|BAI96709.1| transposase of IS6100 [Sphingobium japonicum UT26S]	1	0	0	0	0
gi|292676742|dbj|BAI98260.1| transposase of IS6100 [Sphingobium japonicum UT26S]	1	0	0	0	0
gi|292676751|dbj|BAI98269.1| transposase of IS6100 [Sphingobium japonicum UT26S]	1	0	0	0	0
gi|292677449|dbj|BAI98965.1| transposase of IS6100 [Sphingobium japonicum UT26S]	1	0	0	0	0
gi|292677459|dbj|BAI98975.1| transposase of IS6100 [Sphingobium japonicum UT26S]	1	0	0	0	0
gi|292677473|dbj|BAI98989.1| transposase of IS6100 [Sphingobium japonicum UT26S]	1	0	0	0	0
gi|292677589|dbj|BAI99105.1| transposase of IS6100 [Sphingobium japonicum UT26S]	1	0	0	0	0
gi|292677674|dbj|BAI99189.1| transposase of IS6100 [Sphingobium japonicum UT26S]	1	0	0	0	0
gi|292677687|dbj|BAI99202.1| transposase of IS6100 [Sphingobium japonicum UT26S]	1	0	0	0	0
gi|292816587|gb|EFF75673.1| flagellar biosynthetic protein FliP [Achromobacter piechaudii ATCC 43553]	1	0	0	0	0
gi|29329833|emb|CAD57187.1| transposase of IS6100 [Aeromonas salmonicida]	1	0	0	0	0
gi|296492056|gb|ADH29558.1| TnpA [Klebsiella oxytoca KOX105]	1	0	0	0	0
gi|297163693|gb|ADI13404.1| FeS assembly protein SufB [Truepera radiovictrix DSM 17093]	1	0	0	0	0
gi|297593587|gb|ADI47542.1| IS6100 transposase [Klebsiella pneumoniae]	1	0	0	0	0
gi|297622237|ref|YP_003675800.1| TnpA [Klebsiella oxytoca KOX105]	1	0	0	0	0
gi|300527312|gb|EFK48374.1| integrase core domain protein [Escherichia coli MS 107-1]	1	0	0	0	0
gi|307181923|gb|EFN69363.1| Heat shock 70 kDa protein cognate 5 [Camponotus floridanus]	1	0	0	0	0
gi|307208425|gb|EFN85804.1| Neuroendocrine convertase 2 [Harpegnathos saltator]	1	0	0	0	0
gi|307639766|gb|ADN80891.1| TnpA, transposase of IS6100 [Salmonella enterica subsp. enterica serovar Typhimurium]	1	0	0	0	0
gi|308826753|emb|CBX36008.1| transposase IS6100 [Escherichia coli]	1	0	0	0	0
gi|310286424|ref|YP_003937685.1| transposase IS6100 [Escherichia coli]	1	0	0	0	0
gi|312261349|gb|ADQ54369.1| transposase [Klebsiella pneumoniae]	1	0	0	0	0
gi|312598743|gb|ADQ90211.1| transposase [Pseudomonas stutzeri]	1	0	0	0	0
gi|312598752|gb|ADQ90220.1| transposase [Pseudomonas stutzeri]	1	0	0	0	0
gi|312598756|gb|ADQ90224.1| transposase [Pseudomonas stutzeri]	1	0	0	0	0
gi|315173105|gb|EFU17122.1| phage uncharacterized protein domain protein [Enterococcus faecalis TX1346]	1	0	0	0	0
gi|316979565|gb|EFV62342.1| ubiquitin family protein [Trichinella spiralis]	1	0	0	0	0
gi|317109797|gb|ADU90736.1| TnpA, transposase [uncultured bacterium]	1	0	0	0	0
gi|323714051|emb|CBZ41786.1| tnpA transposase [Corynebacterium diphtheriae]	1	0	0	0	0
gi|324316197|gb|ADY27311.1| excinuclease ABC, A subunit [Deinococcus proteolyticus MRP]	1	0	0	0	0
gi|326550116|gb|ADZ78501.1| GDP-mannose 4,6-dehydratase [Sphingobacterium sp. 21]	1	0	0	0	0
gi|328769226|gb|EGF79270.1| hypothetical protein BATDEDRAFT_25909 [Batrachochytrium dendrobatidis JAM81]	1	0	0	0	0
gi|332000522|gb|AED98737.1| IS6100 transposase [Proteus mirabilis]	1	0	0	0	0
gi|332023542|gb|EGI63778.1| Neuroendocrine convertase 2 [Acromyrmex echinatior]	1	0	0	0	0
gi|333762490|gb|EGL39985.1| ornithine carbamoyltransferase [Propionibacterium sp. 434-HC2]	1	0	0	0	0
gi|333765582|gb|EGL42926.1| ornithine carbamoyltransferase [Propionibacterium sp. 409-HC1]	1	0	0	0	0
gi|333805447|dbj|BAK26526.1| transposase [uncultured bacterium]	1	0	0	0	0
gi|334084788|emb|CCA62543.1| IS6100 transposase [Escherichia coli]	1	0	0	0	0
gi|334732364|gb|AEG94740.1| DNA-binding ferritin-like protein-like protein [Ramlibacter tataouinensis TTB310]	3	0	0	0	0
gi|335058176|gb|AEH26334.1| transposase [Escherichia coli]	1	0	0	0	0
gi|335058179|gb|AEH26337.1| transposase [Escherichia coli]	1	0	0	0	0
gi|335277006|gb|AEH28911.1| ornithine carbamoyltransferase [Propionibacterium acnes 6609]	1	0	0	0	0
gi|336053234|ref|YP_004558211.1| IS6100 transposase [Escherichia coli]	1	0	0	0	0
gi|336243522|ref|XP_003343143.1| hypothetical protein SMAC_09741 [Sordaria macrospora k-hell]	1	0	0	0	0
gi|33772572|gb|AAQ54685.1| carbamoylphosphate synthetase [Pherocera sp. NCSU-0300012]	1	0	0	0	0
gi|338235232|gb|EGP10337.1| TolA protein [Bradyrhizobiaceae bacterium SG-6C]	1	0	1	0	0
gi|339232974|ref|XP_003381604.1| ubiquitin family protein [Trichinella spiralis]	1	0	0	0	0
gi|340766829|gb|EGR89354.1| ornithine carbamoyltransferase [Propionibacterium sp. CC003-HC2]	1	0	0	0	0
gi|340773706|gb|EGR96198.1| ornithine carbamoyltransferase [Propionibacterium acnes SK182]	1	0	0	0	0
gi|342926116|gb|EGU94838.1| transposase [Escherichia coli MS 79-10]	1	0	0	0	0
gi|353549161|gb|EHC18603.1| dTDP-glucose 4,6-dehydratase [Fischerella sp. JSC-11]	2	0	0	0	0
gi|354697180|gb|AER36583.1| IS6100 transposase [Escherichia coli]	1	0	0	0	0
gi|356596210|gb|AET17260.1| IS6100 Transposase [Klebsiella pneumoniae]	1	0	0	0	0
gi|357643676|gb|AET87463.1| transposase [uncultured bacterium]	1	0	0	0	0
gi|359730487|gb|AEV55232.1| TnpA [Klebsiella pneumoniae]	1	0	0	0	0
gi|359743211|gb|AEV56667.1| IS6100 family transposase [uncultured bacterium]	1	0	0	0	0
gi|361060606|gb|AEV99597.1| excinuclease ABC, A subunit [Niastella koreensis GR20-10]	1	0	0	0	0
gi|364576519|gb|EHM53839.1| ATP-dependent chaperone protein ClpB [Flavonifractor plautii ATCC 29863]	1	0	0	0	0
gi|365738978|gb|AEW83180.1| ornithine carbamoyltransferase [Propionibacterium acnes TypeIA2 P.acn31]	1	0	0	0	0
gi|365741222|gb|AEW80916.1| ornithine carbamoyltransferase [Propionibacterium acnes TypeIA2 P.acn17]	1	0	0	0	0
gi|365743476|gb|AEW78673.1| ornithine carbamoyltransferase [Propionibacterium acnes TypeIA2 P.acn33]	1	0	0	0	0
gi|371577572|gb|AEX41240.1| transposase-like protein [Corynebacterium diphtheriae 31A]	1	0	0	0	0
gi|371584371|gb|AEX48036.1| transposase-like protein [Corynebacterium diphtheriae BH8]	1	0	0	0	0
gi|371584428|gb|AEX48093.1| Pol polyprotein [Corynebacterium diphtheriae BH8]	1	0	0	0	0
gi|371584776|gb|AEX48441.1| transposase-like protein [Corynebacterium diphtheriae BH8]	1	0	0	0	0
gi|371586139|gb|AEX49804.1| transposase-like protein [Corynebacterium diphtheriae BH8]	1	0	0	0	0
gi|372111093|gb|AEX77153.1| transposase-like protein [Corynebacterium diphtheriae HC02]	1	0	0	0	0
gi|373224778|gb|EHP47114.1| chaperone dnaK [Odoribacter laneus YIT 12061]	2	0	0	0	0
gi|375151087|emb|CCA61603.1| transposase [Pseudomonas aeruginosa]	1	0	0	0	0
gi|376323407|gb|AFB20648.1| preprotein translocase subunit SecB [Rickettsia canadensis str. CA410]	1	0	0	0	0
gi|37654997|gb|AAQ96757.1| TnpA4 [Sphingobium indicum]	1	0	0	0	0
gi|377823632|emb|CCG06357.1| IS6100 transposase [Aeromonas sp. P2G1]	1	0	0	0	0
gi|379067095|gb|EHY79838.1| putative transposase for insertion element [Pseudomonas stutzeri ATCC 14405 = CCUG 16156]	2	0	0	0	0
gi|37955768|gb|AAP22606.1| Tnp [Pseudomonas aeruginosa]	1	0	0	0	0
gi|37962811|gb|AAR05758.1| IS6100 transposase [Salmonella enterica subsp. enterica serovar Typhimurium]	1	0	0	0	0
gi|37963664|gb|AAR05960.1| TnpA1 [Sphingobium indicum]	1	0	0	0	0
gi|37963667|gb|AAR05963.1| TnpA2 [Sphingobium indicum]	1	0	0	0	0
gi|37963669|gb|AAR05965.1| TnpA3 [Sphingobium indicum]	1	0	0	0	0
gi|37963684|gb|AAR05979.1| TnpA [Sphingobium indicum]	1	0	0	0	0
gi|37993853|gb|AAR07011.1| TnpA [Trueperella pyogenes]	1	0	0	0	0
gi|379979170|gb|EIA12494.1| ornithine carbamoyltransferase [Propionibacterium acnes PRP-38]	1	0	0	0	0
gi|380083418|ref|YP_005351433.1| IS6100 Transposase [Klebsiella pneumoniae]	1	0	0	0	0
gi|38261098|ref|NP_940743.1| TnpA [Trueperella pyogenes]	1	0	0	0	0
gi|384067338|emb|CCH00548.1| ATPase AAA-2 domain protein [Fibrella aestuarina BUZ 2]	1	0	0	0	0
gi|385741072|gb|EIG61268.1| DNA polymerase LigD-like ligase domain-containing protein [Bradyrhizobium sp. WSM1253]	1	0	0	0	0
gi|387538371|gb|AFJ79448.1| heat shock protein 70 [Blumeria graminis f. sp. tritici]	1	0	0	0	0
gi|387968731|gb|EIK53018.1| putative transposase for insertion element [Pseudomonas stutzeri TS44]	1	0	0	0	0
gi|392336380|gb|AFM70662.1| UTP-glucose-1-phosphate uridylyltransferase [Enterococcus hirae ATCC 9790]	1	0	0	0	0
gi|394314031|gb|EJE50983.1| catalase [Acidovorax sp. CF316]	2	0	0	0	0
gi|394557617|dbj|BAM28998.1| transposase for insertion sequence IS6100 [Klebsiella pneumoniae]	1	0	0	0	0
gi|395483982|gb|AFN66390.1| putative transposase TniA [uncultured bacterium]	1	0	0	0	0
gi|39647309|emb|CAE25830.1| Ku domain [Rhodopseudomonas palustris CGA009]	1	0	0	0	0
gi|397338505|gb|EJJ31872.1| transposase [Klebsiella pneumoniae subsp. pneumoniae KPNIH2]	1	0	0	0	0
gi|397338539|gb|EJJ31896.1| transposase [Klebsiella pneumoniae subsp. pneumoniae KPNIH4]	1	0	0	0	0
gi|397355684|gb|EJJ48658.1| transposase [Klebsiella pneumoniae subsp. pneumoniae KPNIH5]	1	0	0	0	0
gi|397355743|gb|EJJ48701.1| transposase [Klebsiella pneumoniae subsp. pneumoniae KPNIH6]	1	0	0	0	0
gi|397356791|gb|EJJ49589.1| transposase [Klebsiella pneumoniae subsp. pneumoniae KPNIH7]	1	0	0	0	0
gi|397372087|gb|EJJ64590.1| transposase [Klebsiella pneumoniae subsp. pneumoniae KPNIH9]	1	0	0	0	0
gi|397373261|gb|EJJ65710.1| transposase [Klebsiella pneumoniae subsp. pneumoniae KPNIH8]	1	0	0	0	0
gi|397387552|gb|EJJ79573.1| transposase [Klebsiella pneumoniae subsp. pneumoniae KPNIH11]	1	0	0	0	0
gi|397389469|gb|EJJ81410.1| transposase [Klebsiella pneumoniae subsp. pneumoniae KPNIH12]	1	0	0	0	0
gi|397393719|gb|EJJ85468.1| transposase [Klebsiella pneumoniae subsp. pneumoniae KPNIH14]	1	0	0	0	0
gi|397404800|gb|EJJ96291.1| transposase [Klebsiella pneumoniae subsp. pneumoniae KPNIH16]	1	0	0	0	0
gi|397405116|gb|EJJ96590.1| transposase [Klebsiella pneumoniae subsp. pneumoniae KPNIH17]	1	0	0	0	0
gi|397411817|gb|EJK03065.1| transposase [Klebsiella pneumoniae subsp. pneumoniae KPNIH18]	1	0	0	0	0
gi|397421709|gb|EJK12711.1| transposase [Klebsiella pneumoniae subsp. pneumoniae KPNIH20]	1	0	0	0	0
gi|397422015|gb|EJK13003.1| transposase [Klebsiella pneumoniae subsp. pneumoniae KPNIH19]	1	0	0	0	0
gi|397428646|gb|EJK19380.1| transposase for insertion sequence IS6100 [Klebsiella pneumoniae subsp. pneumoniae KPNIH21]	1	0	0	0	0
gi|397438231|gb|EJK28746.1| transposase for insertion sequence IS6100 [Klebsiella pneumoniae subsp. pneumoniae KPNIH22]	1	0	0	0	0
gi|397443378|gb|EJK33699.1| transposase for insertion sequence IS6100 [Klebsiella pneumoniae subsp. pneumoniae KPNIH23]	1	0	0	0	0
gi|400205616|gb|EJO36596.1| integrase core domain protein [Acinetobacter baumannii Canada BC-5]	1	0	0	0	0
gi|402715331|gb|AFQ93505.1| IS6100 transposase [Enterobacter cloacae]	1	0	0	0	0
gi|40645560|dbj|BAD06405.1| transposase [Klebsiella pneumoniae]	1	0	0	0	0
gi|406866776|gb|EKD19815.1| heat shock protein [Marssonina brunnea f. sp. 'multigermtubi' MB_m1]	1	0	0	0	0
gi|407009202|gb|EKE24388.1| hypothetical protein ACD_6C00135G0007, partial [uncultured bacterium]	1	2	0	0	0
gi|407268338|gb|EKE99833.1| ATP-dependent Clp protease, ATP-binding subunit ClpX [Tolypothrix sp. PCC 7601]	1	0	0	0	0
gi|407809887|gb|AFU34697.1| IS6100 transposase [Klebsiella pneumoniae]	1	0	0	0	0
gi|407810047|gb|AFU34854.1| Transposase TnpA [Providencia stuartii]	1	0	0	0	0
gi|407903544|gb|AFU40374.1| ornithine carbamoyltransferase [Propionibacterium acnes C1]	1	0	0	0	0
gi|409924867|gb|AFV47341.1| transposase [uncultured bacterium]	1	0	0	0	0
gi|410475180|gb|AFV70418.1| TnpA [Klebsiella pneumoniae]	1	0	0	0	0
gi|410503868|ref|YP_006941358.1| TnpA, transposase [uncultured bacterium]	1	0	0	0	0
gi|410656613|ref|YP_006959555.1| IS6100 transposase [Klebsiella pneumoniae]	1	0	0	0	0
gi|410685977|ref|YP_006960770.1| transposase [uncultured bacterium HHV35]	1	0	0	0	0
gi|410691332|ref|YP_006965570.1| transposase TnpA [Providencia stuartii]	1	0	0	0	0
gi|412342239|ref|YP_006973757.1| TnpA [Klebsiella pneumoniae]	1	0	0	0	0
gi|414340591|ref|YP_006965438.1| IS6100 transposase [Enterobacter cloacae]	1	0	0	0	0
gi|42391703|dbj|BAD08693.1| transposase [Klebsiella pneumoniae]	1	0	0	0	0
gi|42543949|dbj|BAD11031.1| transposase [Klebsiella pneumoniae]	1	0	0	0	0
gi|425486388|gb|EKU52757.1| integrase core domain protein [Acinetobacter sp. WC-323]	1	46	0	0	0
gi|425712772|gb|EKU75786.1| flagellar biosynthetic protein FliP [Sphingobium yanoikuyae ATCC 51230]	1	0	0	0	0
gi|425712773|gb|EKU75787.1| hypothetical protein HMPREF9718_01139 [Sphingobium yanoikuyae ATCC 51230]	1	0	0	0	0
gi|427372802|gb|AFY56758.1| protein translocase subunit secA [Rivularia sp. PCC 7116]	1	0	0	0	0
gi|428000227|gb|AFY81070.1| endopeptidase Clp ATP-binding regulatory subunit ClpX [Oscillatoria acuminata PCC 6304]	2	0	0	0	0
gi|428007030|gb|AFY85593.1| ferrous iron transport protein B [Chroococcidiopsis thermalis PCC 7203]	1	0	0	0	0
gi|428012298|gb|AFY90861.1| urease [Chroococcidiopsis thermalis PCC 7203]	1	0	0	0	0
gi|428248978|gb|AFZ14758.1| ATP-dependent Clp protease proteolytic subunit [Crinalium epipsammum PCC 9333]	1	0	0	0	0
gi|428248996|gb|AFZ14776.1| dTDP-glucose 4,6-dehydratase [Crinalium epipsammum PCC 9333]	1	0	0	0	0
gi|428250264|gb|AFZ16223.1| transcriptional regulator [Microcoleus sp. PCC 7113]	2	0	0	0	0
gi|428263102|gb|AFZ29048.1| ATP-dependent Clp protease ATP-binding subunit clpX [Gloeocapsa sp. PCC 7428]	1	0	0	0	0
gi|428263103|gb|AFZ29049.1| ATP-dependent Clp protease proteolytic subunit ClpP [Gloeocapsa sp. PCC 7428]	1	0	0	0	0
gi|428264897|gb|AFZ30843.1| protein translocase subunit secF [Gloeocapsa sp. PCC 7428]	3	0	0	0	0
gi|428264898|gb|AFZ30844.1| hypothetical protein Glo7428_2332 [Gloeocapsa sp. PCC 7428]	1	0	0	0	0
gi|429186639|gb|EKY27576.1| excinuclease ABC, A subunit [Brevundimonas diminuta 470-4]	3	0	0	0	0
gi|429201055|gb|AFZ77114.1| transposase [Klebsiella pneumoniae]	1	0	0	0	0
gi|429201161|gb|AFZ77219.1| transposase [Klebsiella pneumoniae]	1	0	0	0	0
gi|435844849|ref|YP_007195375.1| transposase [Klebsiella pneumoniae]	1	0	0	0	0
gi|435845098|ref|YP_007215129.1| transposase [Klebsiella pneumoniae]	1	0	0	0	0
gi|436410946|gb|ELP08903.1| transposase for insertion sequence IS6100 [Salmonella enterica subsp. enterica serovar Agona str. SH08SF124]	1	0	0	0	0
gi|440575299|emb|CCN79885.1| transposase of IS6100 [Escherichia coli]	1	0	0	0	0
gi|442790298|gb|ELR99895.1| preprotein translocase, SecA subunit [Gloeocapsa sp. PCC 73106]	1	0	0	0	0
gi|443924531|gb|ELU43531.1| phosphomannomutase [Rhizoctonia solani AG-1 IA]	1	0	0	0	0
gi|444801900|gb|ELX29698.1| transposase [Salmonella enterica subsp. enterica serovar 4,[5],12:i:- str. 08-1739]	1	0	0	0	0
gi|446181851|ref|WP_000259706.1| hypothetical protein [Escherichia coli]	1	0	0	0	0
gi|446389597|ref|WP_000467452.1| type III secretion system protein [Escherichia coli]	1	0	0	0	0
gi|446823205|ref|WP_000900461.1| MULTISPECIES: transposase [Bacteria]	1	0	0	0	0
gi|451313526|gb|AGF34993.1| IS6100 transposase [Proteus mirabilis]	1	0	0	0	0
gi|451313566|gb|AGF35032.1| IS6100 transposase [Proteus mirabilis]	1	0	0	0	0
gi|451313602|gb|AGF35067.1| IS6100 transposase [Proteus mirabilis]	1	0	0	0	0
gi|452761937|gb|EME20236.1| urease subunit alpha [Rhodococcus qingshengii BKS 20-40]	1	0	0	0	0
gi|452766466|gb|EME24711.1| two-component histidine kinase MprB [Rhodococcus qingshengii BKS 20-40]	1	0	0	0	0
gi|452766467|gb|EME24712.1| two-component response regulator MprA [Rhodococcus qingshengii BKS 20-40]	2	0	0	0	0
gi|456740169|gb|EMF64700.1| ornithine carbamoyltransferase [Propionibacterium acnes FZ1/2/0]	1	0	0	0	0
gi|459466764|gb|EMG61449.1| transposase for insertion sequence IS6100 [Salmonella enterica subsp. enterica serovar Newport str. Henan_3]	1	0	0	0	0
gi|469481729|gb|AGH51785.1| transposase for insertion sequence IS6100 [Sphingomonas sp. MM-1]	1	0	0	0	0
gi|469481732|gb|AGH51788.1| transposase for insertion sequence IS6100 [Sphingomonas sp. MM-1]	1	0	0	0	0
gi|469481739|gb|AGH51795.1| transposase for insertion sequence IS6100 [Sphingomonas sp. MM-1]	1	0	0	0	0
gi|469481757|gb|AGH51813.1| transposase for insertion sequence IS6100 [Sphingomonas sp. MM-1]	1	0	0	0	0
gi|469481873|gb|AGH51929.1| transposase for insertion sequence IS6100 [Sphingomonas sp. MM-1]	1	0	0	0	0
gi|469481878|gb|AGH51934.1| transposase for insertion sequence IS6100 [Sphingomonas sp. MM-1]	1	0	0	0	0
gi|469481883|gb|AGH51939.1| transposase for insertion sequence IS6100 [Sphingomonas sp. MM-1]	1	0	0	0	0
gi|469481931|gb|AGH51971.1| transposase for insertion sequence IS6100 [Sphingomonas sp. MM-1]	1	0	0	0	0
gi|469481961|gb|AGH52001.1| transposase for insertion sequence IS6100 [Sphingomonas sp. MM-1]	1	0	0	0	0
gi|471237699|gb|EMR15249.1| transposase for insertion sequence IS6100 [Klebsiella pneumoniae 700603]	1	0	0	0	0
gi|471242727|gb|EMR20145.1| transposase for insertion sequence IS6100 [Klebsiella pneumoniae ATCC BAA-1705]	1	0	0	0	0
gi|471329238|emb|CCH68412.1| ATP-dependent Clp protease ATP-binding subunit ClpX [Richelia intracellularis HH01]	6	0	0	0	0
gi|474481409|gb|EMS74680.1| UTP-glucose-1-phosphate uridylyltransferase [Enterococcus durans IPLA 655]	1	0	0	0	0
gi|478894161|gb|AGJ70474.1| transposase [Enterobacter cloacae]	1	0	0	0	0
gi|479888650|gb|ENU38831.1| nitrogen regulation protein NR(I) [Acinetobacter johnsonii CIP 64.6]	1	48	0	0	0
gi|480023478|gb|ENV64305.1| hypothetical protein F949_01695 [Acinetobacter junii NIPH 182]	1	0	0	0	0
gi|480512847|gb|ENY54391.1| transposase for insertion sequence IS6100 [Klebsiella pneumoniae subsp. pneumoniae KpMDU1]	1	0	0	0	0
gi|480529869|ref|YP_007349452.1| transposase of IS6100 [Escherichia coli]	1	0	0	0	0
gi|481190215|gb|AGK06937.1| IS6100 transposase [Proteus mirabilis]	1	0	0	0	0
gi|481190294|gb|AGK06983.1| IS6100 transposase [Proteus mirabilis]	1	0	0	0	0
gi|481190390|gb|AGK07042.1| IS6100 transposase [Proteus mirabilis]	1	0	0	0	0
gi|481190504|gb|AGK07113.1| IS6100 transposase [Proteus mirabilis]	1	0	0	0	0
gi|482549501|gb|EOA13695.1| hypothetical protein CARUB_v10026767mg [Capsella rubella]	1	0	0	0	0
gi|482642681|emb|CCW19085.1| Mobile element protein [Sphingobium japonicum BiD32]	1	0	0	368	0
gi|484868367|ref|YP_007888635.1| transposase [Enterobacter cloacae]	1	0	0	0	0
gi|486620654|gb|EOF61677.1| UTP-glucose-1-phosphate uridylyltransferase [Enterococcus hirae EnGen0127]	1	0	0	0	0
gi|486836221|gb|EOH69947.1| UTP-glucose-1-phosphate uridylyltransferase [Enterococcus hirae ATCC 9790]	1	0	0	0	0
gi|487056619|gb|EOJ83744.1| phage terminase, large subunit [Enterococcus faecalis EnGen0369]	1	0	0	0	0
gi|488326510|ref|WP_002395895.1| terminase [Enterococcus faecalis]	1	0	0	0	0
gi|488474460|ref|WP_002518130.1| MULTISPECIES: ornithine carbamoyltransferase [Propionibacterium]	1	0	0	0	0
gi|489092505|ref|WP_003002396.1| conjugal transfer protein TraG [Sphingobacterium spiritivorum]	1	0	0	0	0
gi|489243312|ref|WP_003151512.1| magnesium-transporting ATPase [Pseudomonas aeruginosa]	1	0	0	0	0
gi|489259794|ref|WP_003167689.1| excinuclease ABC, A subunit [Brevundimonas diminuta]	3	0	0	0	0
gi|489382051|ref|WP_003288727.1| transposase [Pseudomonas stutzeri]	1	0	0	0	0
gi|490041460|ref|WP_003943847.1| MULTISPECIES: urease subunit alpha [Rhodococcus]	1	0	0	0	0
gi|490043975|ref|WP_003946337.1| MULTISPECIES: ATP-binding protein [Rhodococcus]	1	0	0	0	0
gi|490044025|ref|WP_003946387.1| MULTISPECIES: transcriptional regulator [Rhodococcus]	2	0	0	0	0
gi|490318686|ref|WP_004208181.1| flagellar biosynthesis protein FliP [Sphingobium yanoikuyae]	1	0	0	0	0
gi|490318687|ref|WP_004208182.1| hypothetical protein [Sphingobium yanoikuyae]	1	0	0	0	0
gi|490834468|ref|WP_004696552.1| nitrogen regulation protein NR(I) [Acinetobacter johnsonii]	1	0	0	0	0
gi|492544033|ref|WP_005880394.1| UTP--glucose-1-phosphate uridylyltransferase [Enterococcus durans]	1	0	0	0	0
gi|493039357|ref|WP_006105622.1| preprotein translocase subunit SecA [Coleofasciculus chthonoplastes]	1	0	0	0	0
gi|493447137|ref|WP_006402478.1| urease accessory protein UreG [Burkholderia multivorans]	1	0	0	0	0
gi|493553166|ref|WP_006506743.1| GNAT family acetyltransferase [Catenibacterium mitsuokai]	1	0	0	0	0
gi|493574104|ref|WP_006527282.1| preprotein translocase subunit SecA [Gloeocapsa sp. PCC 73106]	1	0	0	0	0
gi|494019376|ref|WP_006961685.1| Mobile element protein [Sphingobium japonicum]	1	0	0	0	0
gi|494753653|ref|WP_007489061.1| ATP-dependent Clp protease ATP-binding protein [Flavonifractor plautii]	1	0	0	0	0
gi|495132351|ref|WP_007857162.1| catalase [Acidovorax sp. CF316]	2	0	0	0	0
gi|495588714|ref|WP_008313293.1| endopeptidase Clp ATP-binding regulatory subunit ClpX [Leptolyngbya sp. PCC 6406]	2	0	0	0	0
gi|496228558|ref|WP_008942593.1| transposase, partial [Acinetobacter sp. ATCC 27244]	1	0	0	0	0
gi|496428022|ref|WP_009136869.1| molecular chaperone DnaK [Odoribacter laneus]	2	0	0	0	0
gi|497065679|ref|WP_009454602.1| dTDP-glucose 4,6-dehydratase [Fischerella sp. JSC-11]	2	0	0	0	0
gi|497200165|ref|WP_009514427.1| integrase [uncultured bacterium HHV35]	1	0	0	0	0
gi|497419865|ref|WP_009734063.1| TolA protein [Bradyrhizobiaceae bacterium SG-6C]	1	0	0	0	0
gi|497802017|ref|WP_010116201.1| NADP-dependent oxidoreductase [Acinetobacter sp. P8-3-8]	1	0	0	0	0
gi|497802018|ref|WP_010116202.1| TetR family transcriptional regulator [Acinetobacter sp. P8-3-8]	1	0	0	0	0
gi|497802021|ref|WP_010116205.1| succinate-semialdehyde dehydrogenase [Acinetobacter sp. P8-3-8]	2	0	0	0	0
gi|498408730|ref|WP_010718553.1| MULTISPECIES: UTP--glucose-1-phosphate uridylyltransferase [Enterococcus]	1	0	0	0	0
gi|498523788|ref|WP_010823508.1| phage terminase large subunit [Enterococcus faecalis]	1	0	0	0	0
gi|499639581|ref|WP_011320315.1| ATP-dependent Clp protease ATP-binding subunit ClpX [Anabaena variabilis]	1	0	0	0	0
gi|500508315|ref|WP_011950511.1| DNA-binding protein [Sphingomonas wittichii]	6	0	0	0	0
gi|500731995|gb|EOQ80850.1| TniA [Pseudomonas aeruginosa VRFPA02]	1	0	0	0	0
gi|501399601|ref|WP_012431167.1| MULTISPECIES: urease accessory protein UreG [Bacteria]	2	0	0	0	0
gi|501592914|ref|WP_012596185.1| MULTISPECIES: ATP-dependent Clp protease ATP-binding subunit ClpX [Cyanothece]	1	0	0	0	0
gi|502524655|emb|CCU56359.1| N1R/p28-like protein [Mythimna separata entomopoxvirus 'L']	1	0	0	0	0
gi|502690495|ref|WP_012925971.1| ATP-dependent Clp protease ClpC [Spirosoma linguale]	1	0	0	0	0
gi|502941808|ref|WP_013176784.1| Fe-S cluster assembly protein SufB [Truepera radiovictrix]	1	0	0	0	0
gi|503388382|ref|WP_013623043.1| excinuclease ABC subunit A [Deinococcus proteolyticus]	1	0	0	0	0
gi|503430563|ref|WP_013665224.1| GDP-mannose 4,6-dehydratase [Sphingobacterium sp. 21]	1	0	0	0	0
gi|503985517|ref|WP_014219511.1| excinuclease ABC subunit A [Niastella koreensis]	1	0	0	0	0
gi|504142861|ref|XP_004583865.1| PREDICTED: polyubiquitin-B-like [Ochotona princeps]	1	0	0	0	0
gi|504155988|ref|WP_014363539.1| protein-export protein SecB [Rickettsia canadensis]	1	0	0	0	0
gi|504933218|ref|WP_015120320.1| preprotein translocase subunit SecA [Rivularia sp. PCC 7116]	1	0	0	0	0
gi|504960616|ref|WP_015147718.1| endopeptidase Clp ATP-binding regulatory subunit ClpX [Oscillatoria acuminata]	2	0	0	0	0
gi|504993285|ref|WP_015180387.1| transcriptional regulator [Microcoleus sp. PCC 7113]	2	0	0	0	0
gi|504999823|ref|WP_015186925.1| ATP-dependent Clp protease ATP-binding subunit clpX [Gloeocapsa sp. PCC 7428]	1	0	0	0	0
gi|504999824|ref|WP_015186926.1| ATP-dependent Clp protease proteolytic subunit ClpP [Gloeocapsa sp. PCC 7428]	1	0	0	0	0
gi|505001613|ref|WP_015188715.1| protein translocase subunit secF [Gloeocapsa sp. PCC 7428]	3	0	0	0	0
gi|505001614|ref|WP_015188716.1| hypothetical protein [Gloeocapsa sp. PCC 7428]	1	0	0	0	0
gi|505017756|ref|WP_015204858.1| ATP-dependent Clp protease proteolytic subunit [Crinalium epipsammum]	1	0	0	0	0
gi|505017774|ref|WP_015204876.1| dTDP-glucose 4,6-dehydratase [Crinalium epipsammum]	1	0	0	0	0
gi|505144545|ref|WP_015331647.1| ATPase AAA-2 domain protein [Fibrella aestuarina]	1	0	0	0	0
gi|505461167|ref|WP_015648237.1| TniA [Pseudomonas aeruginosa]	1	0	0	0	0
gi|506293127|ref|WP_015812902.1| DNA-directed RNA polymerase subunit beta' [Dyadobacter fermentans]	1	0	0	0	0
gi|506497879|ref|YP_008003678.1| N1R/p28-like protein [Mythimna separata entomopoxvirus 'L']	1	0	0	0	0
gi|507819854|gb|EOS76224.1| hypothetical protein C819_01480 [Lachnospiraceae bacterium 10-1]	3	0	0	0	0
gi|508233623|gb|EOU07084.1| UTP-glucose-1-phosphate uridylyltransferase [Enterococcus hirae ATCC 9790]	1	0	0	0	0
gi|50839672|gb|AAT82339.1| ornithine carbamoyltransferase, catabolic [Propionibacterium acnes KPA171202]	1	0	0	0	0
gi|510894641|ref|WP_016227780.1| VanA/VanH/VanX transcriptional activator VanR [Lachnospiraceae bacterium 10-1]	3	0	0	0	0
gi|514093482|gb|EPF73536.1| hypothetical protein F956_01044 [Acinetobacter indicus ANC 4215]	1	0	0	0	0
gi|51470595|emb|CAG15086.1| transposase of IS6100 [Aeromonas caviae]	1	0	0	0	0
gi|514883552|gb|AGO62214.1| transposase [uncultured bacterium]	1	0	0	0	0
gi|514883813|gb|AGO62467.1| tnpA of IS6100 [Klebsiella pneumoniae]	1	0	0	0	0
gi|51492552|ref|YP_067849.1| transposase of IS6100 [Aeromonas caviae]	1	0	0	0	0
gi|515387508|ref|WP_016878552.1| ATP-dependent protease [Chlorogloeopsis fritschii]	3	0	0	0	0
gi|515794099|emb|CDF32022.1| Transposase TnpA of IS6100 [Klebsiella pneumoniae]	1	0	0	0	0
gi|515828091|ref|WP_017258844.1| toxin HipA [Pedobacter arcticus]	1	0	0	0	0
gi|515879517|ref|WP_017310100.1| MULTISPECIES: preprotein translocase subunit SecF [Stigonematales]	1	0	0	0	0
gi|516255366|ref|WP_017659329.1| ATP-dependent protease [Geitlerinema sp. PCC 7105]	1	0	0	0	0
gi|516324621|ref|WP_017715280.1| ATP-dependent protease [Oscillatoria sp. PCC 10802]	1	0	0	0	0
gi|516350402|ref|WP_017740435.1| ATP-dependent protease [Scytonema hofmanni]	1	0	0	0	0
gi|516350812|ref|WP_017740845.1| hypothetical protein [Scytonema hofmanni]	1	0	0	0	0
gi|516407684|ref|WP_017797082.1| molecular chaperone DnaK [Oceanobacillus kimchii]	1	0	0	0	0
gi|516481357|ref|WP_017869801.1| MULTISPECIES: Fe-S cluster assembly protein SufB [Deinococcus]	1	0	0	0	0
gi|516658443|ref|WP_018026035.1| lysyl-tRNA synthetase [Oligella urethralis]	1	0	0	0	0
gi|517449867|ref|WP_018620680.1| ATP-dependent Clp protease ClpC [Spirosoma luteum]	1	0	0	0	0
gi|517452196|ref|WP_018622994.1| DNA-directed RNA polymerase subunit beta' [Spirosoma luteum]	1	0	0	0	0
gi|517452197|ref|WP_018622995.1| DNA-directed RNA polymerase subunit beta [Spirosoma luteum]	1	0	0	0	0
gi|517728211|ref|WP_018898419.1| flagellar biosynthesis protein FlhB [Rhizobium sp. 2MFCol3.1]	3	0	0	0	0
gi|518329790|ref|WP_019499997.1| urease subunit alpha [Pseudanabaena sp. PCC 6802]	1	0	0	0	0
gi|519767542|gb|AGP03331.1| transposase for insertion sequence IS6100 [Klebsiella pneumoniae]	1	0	0	0	0
gi|521251536|ref|YP_008146264.1| tnpA of IS6100 [Klebsiella pneumoniae]	1	0	0	0	0
gi|522817891|ref|YP_008144990.1| Transposase TnpA of IS6100 [Klebsiella pneumoniae]	1	0	0	0	0
gi|523376722|gb|EPR11152.1| transposase [Sphingobium chinhatense IP26]	1	0	0	0	0
gi|528185095|gb|EPX96034.1| dTDP-glucose 4,6-dehydratase [Ralstonia sp. AU12-08]	4	0	0	0	0
gi|528185096|gb|EPX96035.1| dTDP-4-dehydrorhamnose reductase [Ralstonia sp. AU12-08]	1	0	0	0	0
gi|528185097|gb|EPX96036.1| glucose-1-phosphate thymidylyltransferase [Ralstonia sp. AU12-08]	2	0	0	0	0
gi|530253718|gb|EQA96543.1| transposase [Sphingobium baderi LL03]	1	0	0	0	0
gi|530255538|gb|EQA98337.1| transposase [Sphingobium baderi LL03]	1	0	0	0	0
gi|530255810|gb|EQA98603.1| transposase [Sphingobium baderi LL03]	1	0	0	0	0
gi|530256407|gb|EQA99189.1| transposase [Sphingobium baderi LL03]	1	0	0	0	0
gi|530263027|gb|EQB05646.1| transposase [Sphingobium baderi LL03]	1	0	0	0	0
gi|530270573|gb|EQB12925.1| transposase [Sphingobium lactosutens DS20]	1	0	0	0	0
gi|530270604|gb|EQB12954.1| transposase [Sphingobium lactosutens DS20]	1	0	0	0	0
gi|530273201|gb|EQB15510.1| transposase [Sphingobium lactosutens DS20]	1	0	0	0	0
gi|530274830|gb|EQB17104.1| transposase [Sphingobium lactosutens DS20]	1	0	0	0	0
gi|530276071|gb|EQB18301.1| transposase [Sphingobium lactosutens DS20]	1	0	0	0	0
gi|530276564|gb|EQB18774.1| transposase [Sphingobium lactosutens DS20]	1	0	0	0	0
gi|531865828|gb|EQL02692.1| heat shock 70 kDa protein [Ophiocordyceps sinensis CO18]	1	0	0	0	0
gi|532220139|gb|AGT90172.1| urease subunit alpha [Rhodococcus erythropolis CCM2595]	1	0	0	0	0
gi|532223919|gb|AGT93952.1| two-component histidine kinase MprB [Rhodococcus erythropolis CCM2595]	2	0	0	0	0
gi|532223920|gb|AGT93953.1| two-component response regulator MprA [Rhodococcus erythropolis CCM2595]	2	0	0	0	0
gi|532502759|ref|WP_020970342.1| MULTISPECIES: histidine kinase [Rhodococcus]	2	0	0	0	0
gi|532562342|gb|EQM33109.1| urease subunit alpha [Rhodococcus erythropolis DN1]	1	0	0	0	0
gi|532563999|gb|EQM34731.1| transcriptional regulator [Rhodococcus erythropolis DN1]	2	0	0	0	0
gi|532564000|gb|EQM34732.1| ATP-binding protein [Rhodococcus erythropolis DN1]	1	0	0	0	0
gi|536659240|gb|ERB51256.1| hypothetical protein N806_08605 [Rhodococcus sp. P27]	1	0	0	0	0
gi|536663618|gb|ERB55499.1| urease subunit alpha [Rhodococcus sp. P27]	1	0	0	0	0
gi|543292134|gb|ERJ39296.1| Urease accessory protein UreG [Burkholderia sp. AU4i]	2	0	0	0	0
gi|544276895|gb|ERK99534.1| hypothetical protein O999_11025 [Pseudomonas putida LF54]	4	0	0	0	0
gi|544771480|ref|WP_021196758.1| dTDP-glucose 4,6-dehydratase [Ralstonia sp. AU12-08]	4	0	0	0	0
gi|544771481|ref|WP_021196759.1| dTDP-4-dehydrorhamnose reductase [Ralstonia sp. AU12-08]	1	0	0	0	0
gi|545010243|emb|CCW76568.1| transposase [Salmonella enterica subsp. enterica serovar Typhimurium str. DT104]	1	0	0	0	0
gi|545908135|ref|WP_021784661.1| MULTISPECIES: hypothetical protein [Pseudomonas putida group]	4	0	0	0	0
gi|546491679|gb|AGX00004.1| transposase [Klebsiella pneumoniae subsp. ozaenae]	1	0	0	0	0
gi|546684670|gb|ERL94287.1| hypothetical protein D910_11568 [Dendroctonus ponderosae]	1	0	0	0	0
gi|549442295|gb|AGX26750.1| transposase [Proteus mirabilis]	1	0	0	0	0
gi|54969593|emb|CAG26031.1| IS6100 transposase [uncultured bacterium]	1	0	0	0	0
gi|54969629|emb|CAG27794.1| transposase [uncultured bacterium]	1	0	0	0	0
gi|550602171|gb|AGX85841.1| transposase of IS6100 [Klebsiella pneumoniae]	1	0	0	0	0
gi|550719828|gb|ERS19708.1| ornithine carbamoyltransferase [Propionibacterium sp. KPL2009]	1	0	0	0	0
gi|550721201|gb|ERS21079.1| ornithine carbamoyltransferase [Propionibacterium sp. KPL2008]	1	0	0	0	0
gi|550734998|gb|ERS34616.1| ornithine carbamoyltransferase [Propionibacterium sp. KPL1854]	1	0	0	0	0
gi|550740724|gb|ERS40279.1| hypothetical protein HMPREF1292_00769 [Corynebacterium sp. KPL1995]	1	0	0	0	0
gi|550775426|gb|ERS73482.1| hypothetical protein HMPREF1290_00772 [Corynebacterium sp. KPL1989]	1	0	0	0	0
gi|552399823|gb|ERW58279.1| urease accessory protein UreG [Pseudomonas aeruginosa BWHPSA017]	29	0	0	0	0
gi|552444991|gb|ERX02279.1| urease accessory protein UreG [Pseudomonas aeruginosa BWHPSA003]	29	0	0	0	0
gi|552590764|gb|ERY07419.1| urease accessory protein UreG [Pseudomonas aeruginosa BL24]	29	0	0	0	0
gi|552645738|gb|ERY60226.1| magnesium-transporting ATPase, P-type 1 [Pseudomonas aeruginosa BL03]	1	0	0	0	0
gi|55275323|ref|YP_133845.1| transposase [uncultured bacterium]	1	0	0	0	0
gi|553337191|gb|ESA64921.1| integrase core domain protein [Escherichia coli 113303]	1	0	0	0	0
gi|553352188|gb|ESA79273.1| integrase core domain protein [Escherichia coli 907357]	1	0	0	0	0
gi|553361094|gb|ESA87823.1| integrase core domain protein [Escherichia coli 907779]	1	0	0	0	0
gi|553373255|gb|ESA99461.1| integrase core domain protein [Klebsiella pneumoniae 909957]	1	0	0	0	0
gi|553589238|gb|ESD10393.1| integrase core domain protein [Escherichia coli 907700]	1	0	0	0	0
gi|553606958|gb|ESD27364.1| integrase core domain protein [Escherichia coli 907701]	1	0	0	0	0
gi|553619502|gb|ESD39249.1| integrase core domain protein [Escherichia coli 908519]	1	0	0	0	0
gi|553638323|gb|ESD57261.1| integrase core domain protein [Escherichia coli 908524]	1	0	0	0	0
gi|553653933|gb|ESD72168.1| integrase core domain protein [Escherichia coli 908555]	1	0	0	0	0
gi|553675843|gb|ESD92788.1| integrase core domain protein [Escherichia coli 908585]	1	0	0	0	0
gi|553690792|gb|ESE06947.1| integrase core domain protein [Escherichia coli 908658]	1	0	0	0	0
gi|553760423|ref|WP_023092983.1| urease accessory protein UreG [Enterobacter cloacae]	29	0	0	0	0
gi|553777016|ref|WP_023108807.1| magnesium-transporting ATPase P-type 1 [Pseudomonas aeruginosa]	1	0	0	0	0
gi|55418039|ref|YP_133939.1| IS6100 transposase [uncultured bacterium]	1	0	0	0	0
gi|554652035|ref|YP_008719680.1| transposase of IS6100 [Klebsiella pneumoniae]	1	0	0	0	0
gi|554741789|gb|ESK46878.1| hypothetical protein P253_02887 [Acinetobacter indicus CIP 110367]	1	0	0	0	0
gi|556075550|gb|AGZ35883.1| alginate O-acetylation protein AlgI-2 [Pseudomonas sp. VLB120]	1	0	0	0	0
gi|556772248|ref|XP_005981290.1| PREDICTED: catalase-B-like [Pantholops hodgsonii]	1	0	0	0	0
gi|557304585|ref|WP_023381200.1| alginate O-acetylation protein AlgI-2 [Pseudomonas sp. VLB120]	1	0	0	0	0
gi|557903855|gb|ESS79749.1| ornithine carbamoyltransferase [Propionibacterium acnes PA2]	1	0	0	0	0
gi|557911020|gb|ESS85881.1| ornithine carbamoyltransferase [Propionibacterium acnes P6]	1	0	0	0	0
gi|558223736|emb|CDI29421.1| hypothetical protein RMONA_3830 [Rickettsia monacensis IrR/Munich]	1	0	0	0	0
gi|55824406|gb|AAV66340.1| heat shock protein 70-B cytosolic isoform [Trypanoplasma borreli]	1	0	0	0	0
gi|558708276|gb|AHA87048.1| transposase [Klebsiella pneumoniae]	1	0	0	0	0
gi|558708295|gb|AHA87065.1| transposase [Klebsiella pneumoniae]	1	0	0	0	0
gi|558708304|gb|AHA87073.1| transposase [Klebsiella pneumoniae]	1	0	0	0	0
gi|558708321|gb|AHA87089.1| transposase [Klebsiella pneumoniae]	1	0	0	0	0
gi|558708330|gb|AHA87097.1| transposase [Klebsiella pneumoniae]	1	0	0	0	0
gi|564236735|ref|XP_006275267.1| PREDICTED: polyubiquitin-B, partial [Alligator mississippiensis]	1	0	0	0	0
gi|564254860|ref|XP_006266410.1| PREDICTED: 60 kDa lysophospholipase [Alligator mississippiensis]	1	0	0	0	0
gi|564906194|gb|ETE06593.1| transposase [Escherichia coli LAU-EC8]	1	0	0	0	0
gi|564940333|gb|ETE34992.1| transposase [Escherichia coli LAU-EC9]	1	0	0	0	0
gi|565433944|ref|XP_006280797.1| hypothetical protein CARUB_v10026767mg [Capsella rubella]	1	0	0	0	0
gi|566066863|gb|ETI65903.1| transposase, partial [Bacillus vireti LMG 21834]	1	0	1997	0	0
gi|566130319|gb|AHC55923.1| transposase [Escherichia coli]	1	0	0	0	0
gi|566130573|gb|AHC56170.1| transposase [Escherichia coli]	1	0	0	0	0
gi|567928702|ref|WP_024031216.1| transposase, partial [Bacillus vireti]	1	0	0	0	0
gi|570341978|gb|AHE77386.1| heat shock protein 70 [Lissorhoptrus oryzophilus]	1	0	0	0	0
gi|571040808|gb|AHF23021.1| transposase [Escherichia coli ACN001]	1	0	0	0	0
gi|571046877|ref|YP_008995255.1| transposase [Escherichia coli]	1	0	0	0	0
gi|571047086|ref|YP_008997413.1| transposase [Escherichia coli]	1	0	0	0	0
gi|571430900|gb|AHF45974.1| Transposase [Klebsiella pneumoniae]	1	0	0	0	0
gi|571919688|gb|ETR76216.1| transporter [Afipia sp. P52-10]	1	0	0	0	0
gi|574087321|ref|YP_008997900.1| Transposase [Klebsiella pneumoniae]	1	0	0	0	0
gi|574126987|dbj|GAE75696.1| ornithine carbamoyltransferase [Propionibacterium acnes JCM 18918]	1	0	0	0	0
gi|575010282|gb|AHG55694.1| IS6100 Transposase [Klebsiella pneumoniae]	1	0	0	0	0
gi|575481230|ref|XP_006679909.1| hypothetical protein BATDEDRAFT_25909 [Batrachochytrium dendrobatidis JAM81]	1	0	0	0	0
gi|575669832|ref|YP_008998240.1| transposase [Escherichia coli ACN001]	1	0	0	0	0
gi|575766363|gb|ETY68070.1| transposase [Acinetobacter baumannii MDR_MMC4]	1	0	0	0	0
gi|575918427|ref|YP_008999093.1| IS6100 Transposase [Klebsiella pneumoniae]	1	0	0	0	0
gi|576652596|gb|EUA95374.1| transcriptional regulator [Mycobacterium tuberculosis INS_SEN]	1	0	0	0	0
gi|576988167|gb|EUC60891.1| ubiquitin/40S ribosomal protein S27a fusion protein, partial [Rhizoctonia solani AG-3 Rhs1AP]	1	0	0	0	0
gi|578355169|gb|AHI13645.1| Transposase [Escherichia coli]	1	0	0	0	0
gi|58383332|ref|YP_194905.1| IS6100 transposase [Salmonella enterica subsp. enterica serovar Typhimurium]	1	0	0	0	0
gi|584451560|emb|CDM56464.1| Flagellar biosynthetic protein flhB [Rhizobium sp. LPU83]	1	0	0	0	0
gi|589060794|gb|AHK26790.1| heat shock 70 kDa protein cognate 5-like protein [Epicauta chinensis]	1	0	0	0	0
gi|595614988|gb|AHM58631.1| GDP-mannose 4,6-dehydratase [Flammeovirgaceae bacterium 311]	1	0	0	0	0
gi|597573199|ref|XP_007289656.1| heat shock protein [Marssonina brunnea f. sp. 'multigermtubi' MB_m1]	1	0	0	0	0
gi|59799357|gb|AAX07228.1| transposase [Sphingobium francense]	1	0	0	0	0
gi|59799360|gb|AAX07230.1| transposase [Sphingobium francense]	1	0	0	0	0
gi|601121807|gb|EYR74442.1| transposase [Salmonella enterica subsp. enterica serovar Aqua str. NVSL2001]	1	0	0	0	0
gi|612278486|gb|EZQ71882.1| hypothetical protein AF53_01987 [Serratia marcescens BIDMC 80]	1	0	0	0	0
gi|617378903|ref|XP_007545871.1| PREDICTED: polyubiquitin-B isoform X2 [Poecilia formosa]	1	0	0	0	0
gi|619321268|gb|AHY00033.1| TnpA [Klebsiella pneumoniae subsp. pneumoniae]	1	0	0	0	0
gi|62550834|emb|CAH64757.1| IS6100 transposase [uncultured bacterium]	1	0	0	0	0
gi|630457175|gb|KCX71021.1| iron-containing alcohol dehydrogenase family protein [Acinetobacter baumannii 855125]	1	2	0	0	0
gi|633894591|emb|CDM79787.1| transposase for insertion sequence IS6100 [Klebsiella pneumoniae]	1	0	0	0	0
gi|635155338|dbj|GAJ65860.1| transposase of IS6100 [Edwardsiella piscicida]	1	0	0	0	0
gi|636776573|ref|WP_024313032.1| MULTISPECIES: flagellar biosynthesis protein FlhB [Rhizobium]	1	0	0	0	0
gi|639229090|ref|WP_024564675.1| MULTISPECIES: conjugal transfer protein TraG [Elizabethkingia]	1	0	0	0	0
gi|639237061|ref|WP_024567744.1| conjugal transfer protein TraG [Elizabethkingia anophelis]	1	0	0	0	0
gi|640704846|ref|WP_025128275.1| magnesium ABC transporter ATPase [Pseudomonas sp. PH1b]	1	0	0	0	0
gi|640720830|ref|WP_025143938.1| fosmidomycin resistance protein [Sphingobacterium sp. H1ai]	1	0	0	0	0
gi|641687625|emb|CDN85460.1| transposase of IS6100 [Escherichia coli ST131]	1	0	0	0	0
gi|641797197|ref|XP_008161896.1| PREDICTED: polyubiquitin-C, partial [Chrysemys picta bellii]	1	0	0	0	0
gi|646267705|gb|KDQ04163.1| histidine kinase [Rhodococcus qingshengii]	1	0	0	0	0
gi|646267706|gb|KDQ04164.1| transcriptional regulator [Rhodococcus qingshengii]	2	0	0	0	0
gi|646267884|gb|KDQ04341.1| urease subunit alpha [Rhodococcus qingshengii]	1	0	0	0	0
gi|646722411|gb|KDR23424.1| Furin-like protease 2 [Zootermopsis nevadensis]	2	0	0	0	0
gi|648221226|ref|WP_026002375.1| excinuclease ABC subunit A [Sphingobium xenophagum]	1	0	0	0	0
gi|648318055|ref|WP_026079501.1| XRE family transcriptional regulator [Spirulina subsalsa]	1	0	0	0	0
gi|648409775|ref|WP_026101526.1| urease subunit alpha [cyanobacterium PCC 7702]	1	0	0	0	0
gi|649264482|gb|KDR92875.1| UTP--glucose-1-phosphate uridylyltransferase [Enterococcus hirae]	1	0	0	0	0
gi|649963191|gb|KDS92325.1| transposase [Dermabacter hominis 1368]	1	0	0	0	0
gi|651307700|ref|WP_026435339.1| ferritin [Acidovorax sp. JHL-9]	10	0	0	0	0
gi|652218296|gb|KDZ25964.1| type III secretion apparatus protein, YscQ/HrcQ family [Escherichia coli 3-020-07_S1_C1]	1	0	0	0	0
gi|652221235|gb|KDZ28736.1| type III secretion apparatus protein, YscQ/HrcQ family [Escherichia coli 3-020-07_S1_C2]	1	0	0	0	0
gi|652227852|gb|KDZ34850.1| type III secretion apparatus protein, YscQ/HrcQ family [Escherichia coli 3-020-07_S1_C3]	1	0	0	0	0
gi|652337424|ref|WP_026734639.1| hypothetical protein [Fischerella sp. PCC 9605]	1	0	0	0	0
gi|653051582|ref|WP_027303148.1| DNA-directed RNA polymerase subunit beta [Rudanella lutea]	1	0	0	0	0
gi|653454003|ref|WP_027540942.1| TolA protein [Bradyrhizobium sp. URHA0002]	1	0	1	0	0
gi|653766486|ref|WP_027678359.1| phosphoenolpyruvate-protein phosphotransferase [Ralstonia sp. UNC404CL21Col]	1	0	0	0	0
gi|654437523|ref|WP_027908157.1| poly(beta-D-mannuronate) O-acetylase [Pseudomonas taiwanensis]	1	0	0	0	0
gi|654602528|ref|WP_028069445.1| conjugal transfer protein TraG [Sphingobacterium thalpophilum]	2	0	0	0	0
gi|655079034|ref|WP_028527157.1| Clp protease ClpC [Runella limosa]	1	0	0	0	0
gi|655839147|ref|WP_028954445.1| Clp protease ClpP [Synechocystis sp. PCC 7509]	1	0	0	0	0
gi|657118734|gb|AID35483.1| arginine deiminase [Propionibacterium acnes hdn-1]	1	0	0	0	0
gi|657311454|ref|WP_029392344.1| endopeptidase, partial [Escherichia coli]	1	0	0	0	0
gi|657330424|gb|KEH12439.1| catalase [Delftia sp. 670]	1	0	0	0	0
gi|657806801|ref|XP_008330589.1| PREDICTED: polyubiquitin-B isoform X1 [Cynoglossus semilaevis]	1	0	0	0	0
gi|657841356|ref|WP_029556455.1| multidrug efflux RND transporter permease subunit [Xanthobacter sp. 91]	1	0	0	0	0
gi|657842317|ref|WP_029557416.1| serine recombinase [Xanthobacter sp. 91]	1	0	0	0	0
gi|657930778|ref|WP_029631983.1| dTDP-glucose 4,6-dehydratase [[Scytonema hofmanni] UTEX B 1581]	1	0	0	0	0
gi|662200068|ref|XP_008473227.1| PREDICTED: furin-like protease 2, partial [Diaphorina citri]	1	0	0	0	0
gi|662206271|ref|XP_008476589.1| PREDICTED: heat shock 70 kDa protein cognate 5 [Diaphorina citri]	1	0	0	0	0
gi|664782431|ref|XP_008510526.1| PREDICTED: polyubiquitin-B, partial [Equus przewalskii]	1	0	0	0	0
gi|665963966|ref|WP_031329928.1| glucose-1-phosphate thymidylyltransferase [Ralstonia sp. AU12-08]	4	0	0	0	0
gi|665990873|gb|AIF80634.1| chaperone protein ClpB [endosymbiont of Acanthamoeba sp. UWC8]	2	0	0	0	0
gi|666680969|gb|KEZ20318.1| Flagellar biogenesis protein FliO [Sphingobium yanoikuyae]	1	0	0	0	0
gi|666680970|gb|KEZ20319.1| Flagellar biosynthetic protein FliP [Sphingobium yanoikuyae]	1	0	0	0	0
gi|669024745|gb|KFD28824.1| flagellar biogenesis protein FliO [Sphingobium yanoikuyae]	1	0	0	0	0
gi|669024746|gb|KFD28825.1| hypothetical protein IH86_07690 [Sphingobium yanoikuyae]	1	0	0	0	0
gi|670506815|ref|WP_031454637.1| ATPase AAA [Flavobacterium chungangense]	1	0	0	0	0
gi|670986342|ref|XP_008684233.1| PREDICTED: LOW QUALITY PROTEIN: polyubiquitin-B [Ursus maritimus]	1	0	0	0	0
gi|671235058|gb|KFF20031.1| conjugal transfer protein TraG [Chryseobacterium sp. JM1]	1	0	0	0	0
gi|671386293|gb|KFF33192.1| magnesium ABC transporter ATPase [Pseudomonas aeruginosa VRFPA01]	1	0	0	0	0
gi|671764415|gb|KFF76103.1| conjugal transfer protein TraG [Chryseobacterium sp. P1-3]	1	0	0	0	0
gi|674789589|gb|KFL48744.1| transposase of IS6100 [Sphingobium sp. ba1]	1	0	0	0	0
gi|675102970|gb|AIL44263.1| Putative mobilization protein [Elizabethkingia anophelis NUHP1]	1	0	0	0	0
gi|676326767|gb|AIM35268.1| conjugal transfer protein TraG [Sphingobacterium sp. ML3W]	1	0	0	0	0
gi|676329885|gb|AIM38386.1| conjugal transfer protein TraG [Sphingobacterium sp. ML3W]	1	0	0	0	0
gi|678222190|gb|AIM49559.1| tnp [Aeromonas salmonicida subsp. salmonicida]	1	0	0	0	0
gi|67975222|gb|AAY84578.1| transposase [Pseudomonas sp. WBC-3]	1	0	0	0	0
gi|68132164|gb|AAY85348.1| transposase [Salmonella enterica subsp. enterica serovar Typhimurium str. DT104]	1	0	0	0	0
gi|682112741|gb|AIN24890.1| Urease accessory protein UreG [Enterobacter cloacae ECNIH3]	29	0	0	0	0
gi|68499988|gb|AAY97931.1| hypothetical protein [Plasmid pMCBF1]	1	0	0	0	0
gi|685902044|ref|WP_031642441.1| hypothetical protein [Pseudomonas aeruginosa]	3	0	0	0	0
gi|686992105|gb|KGD64933.1| urease accessory protein UreG [Alcanivorax sp. 19-m-6]	1	0	0	0	0
gi|688464293|gb|KGE13482.1| hypothetical protein DI53_2767 [Sphingobacterium sp. ACCC 05744]	1	0	0	0	0
gi|689952646|ref|YP_009062887.1| transposase [Klebsiella pneumoniae subsp. ozaenae]	1	0	0	0	0
gi|689997953|ref|YP_009064800.1| putative transposase TniA [uncultured bacterium]	1	0	0	0	0
gi|690030386|ref|YP_009066079.1| transposase [uncultured bacterium]	1	0	0	0	0
gi|690361794|ref|YP_009063429.1| transposase [uncultured bacterium]	1	0	0	0	0
gi|690362492|ref|YP_009063467.1| IS6100 family transposase [uncultured bacterium]	1	0	0	0	0
gi|690379675|ref|YP_009065586.1| transposase [uncultured bacterium]	1	0	0	0	0
gi|690411756|ref|WP_031942958.1| transposase [uncultured bacterium]	1	0	0	0	0
gi|690810288|gb|KGF54635.1| chaperone ClpB [Clostridium orbiscindens 1_3_50AFAA]	1	0	0	0	0
gi|691241818|ref|YP_009071470.1| Transposase [Escherichia coli]	1	0	0	0	0
gi|691253500|ref|YP_009071773.1| TnpA [Klebsiella pneumoniae subsp. pneumoniae]	1	0	0	0	0
gi|695200406|ref|YP_009080084.1| transposase [Pseudomonas sp. WBC-3]	1	0	0	0	0
gi|695209374|ref|YP_009078001.1| transposase of IS6100 [Aeromonas salmonicida]	1	0	0	0	0
gi|695210247|ref|YP_009078762.1| Tnp [Pseudomonas aeruginosa]	1	0	0	0	0
gi|695211528|ref|YP_009079900.1| IS6100 transposase [uncultured bacterium]	1	0	0	0	0
gi|695211991|ref|YP_009080838.1| transposase [Klebsiella pneumoniae]	1	0	0	0	0
gi|695212754|ref|YP_009081425.1| transposase [Escherichia coli]	1	0	0	0	0
gi|695213873|ref|YP_009082315.1| hypothetical protein [Klebsiella pneumoniae]	1	0	0	0	0
gi|695214744|ref|YP_009083008.1| transposase for insertion sequence IS6100 [Klebsiella pneumoniae]	1	0	0	0	0
gi|695216766|ref|YP_009084205.1| IS6100 transposase [Klebsiella pneumoniae]	1	0	0	0	0
gi|695221007|ref|YP_009086524.1| TnpA, transposase of IS6100 [Salmonella enterica subsp. enterica serovar Typhimurium]	1	0	0	0	0
gi|695221071|ref|YP_009086601.1| transposase [Escherichia coli]	1	0	0	0	0
gi|695221119|ref|YP_009086646.1| transposase [Escherichia coli]	1	0	0	0	0
gi|695223701|ref|YP_009087956.1| IS6100 transposase [Escherichia coli]	1	0	0	0	0
gi|695223913|ref|YP_009088082.1| TnpA, transposase of IS6100 [Salmonella enterica subsp. enterica serovar Typhimurium]	1	0	0	0	0
gi|695223987|ref|YP_009088147.1| IS6100 transposase [Aeromonas sp. P2G1]	1	0	0	0	0
gi|695226126|ref|YP_009089812.1| TnpA [Klebsiella pneumoniae]	1	0	0	0	0
gi|696440630|ref|WP_033000879.1| hypothetical protein [Mesorhizobium sp. URHB0007]	2	0	0	0	0
gi|699703747|ref|XP_009907852.1| PREDICTED: polyubiquitin [Picoides pubescens]	1	0	0	0	0
gi|699968531|dbj|BAP80993.1| transposase [Pseudomonas sp. MT-1]	1	0	0	0	0
gi|699979700|gb|AIU47026.1| heat shock protein [Phenacoccus solenopsis]	1	0	0	0	0
gi|700266739|gb|KGO08688.1| conjugal transfer protein TraG [Elizabethkingia miricola]	1	0	0	0	0
gi|700267658|gb|KGO09583.1| conjugal transfer protein TraG [Elizabethkingia miricola]	1	0	3	0	0
gi|700588008|gb|AIU94578.1| transposase [Stenotrophomonas maltophilia]	1	0	0	0	0
gi|700659257|gb|AIU96762.1| TnpA transposase of IS6100 [Serratia marcescens]	1	0	0	0	0
gi|700659294|gb|AIU96798.1| TnpA transposase of IS6100 [Serratia marcescens]	1	0	0	0	0
gi|700659319|gb|AIU96822.1| TnpA transposase of IS6100 [Escherichia coli]	1	0	0	0	0
gi|700659342|gb|AIU96844.1| TnpA transposase of IS6100 [Escherichia coli]	1	0	0	0	0
gi|700676400|gb|AIU97999.1| transposase [Salmonella enterica subsp. enterica]	1	0	0	0	0
gi|702660570|ref|WP_033234232.1| MULTISPECIES: transcriptional regulator [Rhodococcus]	2	0	0	0	0
gi|704485638|gb|AIW55284.1| IS6100 transposase [Proteus mirabilis]	1	0	0	0	0
gi|704485688|gb|AIW55324.1| IS6100 transposase [Proteus mirabilis]	1	0	0	0	0
gi|704485742|gb|AIW55363.1| IS6100 transposase [Proteus mirabilis]	1	0	0	0	0
gi|704485829|gb|AIW55441.1| transposase [Proteus mirabilis]	1	0	0	0	0
gi|704485887|gb|AIW55491.1| IS6100 transposase [Proteus mirabilis]	1	0	0	0	0
gi|704485907|gb|AIW55503.1| IS6100 transposase [Proteus mirabilis]	1	0	0	0	0
gi|704486119|gb|AIW55672.1| IS6100 transposase [Klebsiella pneumoniae]	1	0	0	0	0
gi|723228868|gb|AIX61514.1| Urease accessory protein UreG [Enterobacter cloacae]	29	0	0	0	0
gi|727186164|ref|WP_033648019.1| tetrathionate reductase subunit A [Serratia marcescens]	1	0	0	0	0
gi|727266869|ref|WP_033725504.1| DNA polymerase, partial [Pseudomonas putida]	1	0	0	0	0
gi|727400129|ref|WP_033810422.1| type III secretion system protein, partial [Escherichia coli]	1	0	0	0	0
gi|733425847|gb|KHL15268.1| Urease accessory protein UreG [Mumia flava]	2	0	0	0	0
gi|734648281|ref|XP_010753364.1| PREDICTED: heat shock 70 kDa protein 1 [Larimichthys crocea]	1	0	0	0	0
gi|734648283|ref|XP_010753365.1| PREDICTED: heat shock 70 kDa protein 1 [Larimichthys crocea]	1	0	0	0	0
gi|735681095|ref|WP_034170312.1| nitrogen regulation protein NR(I) [Acinetobacter sp. YZS-X1-1]	1	11	0	0	0
gi|736321725|ref|WP_034348557.1| catalase [Delftia acidovorans]	1	0	0	0	0
gi|736340267|ref|WP_034366588.1| catalase [Delftia sp. 670]	1	0	0	0	0
gi|736447933|ref|WP_034469792.1| multidrug efflux RND transporter permease subunit [Afipia sp. P52-10]	1	0	0	0	0
gi|736596741|ref|WP_034605509.1| transposase, partial [Acinetobacter sp. NBRC 100985]	1	45	0	0	1
gi|736722799|ref|WP_034727185.1| conjugal transfer protein TraG [Chryseobacterium sp. JM1]	1	0	0	0	0
gi|736871757|ref|WP_034871405.1| conjugal transfer protein TraG [Elizabethkingia miricola]	1	0	0	0	0
gi|737061389|ref|WP_035056273.1| multidrug transporter [Andreprevotia chitinilytica]	1	0	0	0	0
gi|737166924|ref|WP_035153241.1| urease subunit alpha [Calothrix sp. 336/3]	1	0	0	0	0
gi|737248246|ref|WP_035232430.1| urease accessory protein UreG [Alcanivorax sp. 19-m-6]	1	0	0	0	0
gi|738887320|ref|WP_036774926.1| integrase, partial [Pontibacter actiniarum]	1	0	0	0	0
gi|739644752|ref|WP_037500572.1| toxin HipA [Sphingobacterium sp. ACCC 05744]	1	0	0	0	0
gi|740601767|ref|WP_038387311.1| DNA ligase [Bradyrhizobium elkanii]	1	0	0	0	0
gi|740614099|ref|WP_038399613.1| arginine deiminase [Propionibacterium acnes]	1	0	0	0	0
gi|740752343|ref|WP_038537627.1| ATPase AAA [endosymbiont of Acanthamoeba sp. UWC8]	2	0	0	0	0
gi|740909565|ref|WP_038694812.1| conjugal transfer protein TraG [Sphingobacterium sp. ML3W]	1	0	0	0	0
gi|740915085|ref|WP_038700332.1| conjugal transfer protein TraG [Sphingobacterium sp. ML3W]	1	0	0	0	0
gi|742444852|gb|KIC00442.1| NADH:ubiquinone oxidoreductase [Flavobacterium sp. KMS]	1	0	0	0	0
gi|742881862|ref|WP_039010355.1| dTDP-4-dehydrorhamnose 3,5-epimerase [Cupriavidus sp. IDO]	1	0	0	0	0
gi|744450401|gb|KIE11144.1| urease subunit alpha [Tolypothrix bouteillei VB521301]	1	0	0	0	0
gi|746039984|ref|WP_039111499.1| NADH:ubiquinone oxidoreductase [Flavobacterium sp. KMS]	1	0	0	0	0
gi|747158402|gb|KIF65830.1| preprotein translocase subunit SecY [Streptomyces sp. AcH 505]	2	0	0	0	0
gi|747158403|gb|KIF65831.1| adenylate kinase [Streptomyces sp. AcH 505]	1	0	0	0	0
gi|748748877|ref|WP_040006993.1| DNA-directed RNA polymerase subunit beta [Fibrisoma limi]	1	0	0	0	0
gi|749800220|gb|AJF34498.1| transposase, partial [Vibrio cholerae non-O1/non-O139]	1	0	0	0	0
gi|751560197|gb|KIM15458.1| histidine kinase [Rhodococcus erythropolis]	1	0	0	0	0
gi|751576201|ref|WP_041044928.1| transposase [Wolbachia endosymbiont of Cimex lectularius]	1	0	0	0	0
gi|752509652|ref|WP_041181419.1| transcriptional regulator [Mycobacterium canettii]	1	0	0	0	0
gi|752824473|ref|WP_041462668.1| iron transporter FeoB, partial [Chroococcidiopsis thermalis]	1	0	0	0	0
gi|753997519|ref|WP_041675754.1| ferritin [Ramlibacter tataouinensis]	2	0	0	0	0
gi|754213106|ref|WP_041824102.1| conjugal transfer protein TraG, partial [Leadbetterella byssophila]	1	0	0	0	0
gi|754612948|ref|WP_042002506.1| preprotein translocase subunit SecY [Streptomyces sp. AcH 505]	2	0	0	0	0
gi|754612949|ref|WP_042002507.1| adenylate kinase [Streptomyces sp. AcH 505]	1	0	0	0	0
gi|754912746|ref|WP_042271009.1| fosmidomycin resistance protein [Burkholderia heleia]	1	0	0	0	0
gi|755076321|ref|WP_042427906.1| ferritin [Comamonas granuli]	1	0	0	0	0
gi|75703533|gb|ABA23209.1| ATP-dependent Clp protease ATP-binding subunit ClpX [Anabaena variabilis ATCC 29413]	1	0	0	0	0
gi|757486086|ref|WP_042757970.1| aldehyde reductase [Acinetobacter baumannii]	1	0	0	0	0
gi|757692006|ref|WP_042922282.1| transposase, partial [Pseudomonas chloritidismutans]	2	0	0	0	0
gi|757724942|ref|WP_042952565.1| histidine kinase [Rhodococcus erythropolis]	1	0	0	0	0
gi|758536825|gb|KIU44473.1| magnesium ABC transporter ATPase [Pseudomonas putida]	1	0	0	0	0
gi|760371926|ref|WP_043864233.1| magnesium ABC transporter ATPase [Pseudomonas putida]	1	0	0	0	0
gi|761464645|gb|KIY13040.1| preprotein translocase subunit SecF [Mastigocladus laminosus UU774]	1	0	0	0	0
gi|762107548|ref|XP_011436382.1| PREDICTED: LOW QUALITY PROTEIN: polyubiquitin-C-like [Crassostrea gigas]	1	0	0	0	0
gi|763898836|gb|KJC59559.1| XRE family transcriptional regulator [Bradyrhizobium sp. LTSPM299]	1	0	0	0	0
gi|763901362|gb|KJC62061.1| DNA repair protein [Bradyrhizobium sp. LTSPM299]	2	0	0	0	0
gi|763906893|gb|AJR19485.1| transposase [Klebsiella pneumoniae]	1	0	0	0	0
gi|764884229|ref|WP_044479387.1| histidine kinase [Rhodococcus rhodochrous]	1	0	0	0	0
gi|765019545|ref|WP_044585651.1| DNA repair protein [Bradyrhizobium sp. LTSPM299]	2	0	0	0	0
gi|765022449|ref|WP_044588531.1| XRE family transcriptional regulator [Bradyrhizobium sp. LTSPM299]	1	0	0	0	0
gi|765167787|ref|XP_004085817.2| PREDICTED: stress-70 protein, mitochondrial-like, partial [Oryzias latipes]	1	0	0	0	0
gi|765676124|gb|KJF21362.1| Mycobacterial persistence regulator A [Rhodococcus sp. AD45]	2	0	0	0	0
gi|766547674|gb|AJS15983.1| IS6100 transposase [Proteus mirabilis]	1	0	0	0	0
gi|766547712|gb|AJS16020.1| IS6100 transposase [Proteus mirabilis]	1	0	0	0	0
gi|768383613|gb|KJH69680.1| ATP-dependent protease [Chroococcales cyanobacterium CENA595]	5	0	0	0	0
gi|768386843|gb|KJH72667.1| XRE family transcriptional regulator [Chroococcales cyanobacterium CENA595]	1	0	0	0	0
gi|769332632|gb|KJJ61126.1| transposase [Pseudomonas sp. 10B238]	1	0	0	0	0
gi|769919308|ref|WP_045053727.1| XRE family transcriptional regulator [Chroococcales cyanobacterium CENA595]	1	0	0	0	0
gi|769922542|ref|WP_045056929.1| ATP-dependent protease [Chroococcales cyanobacterium CENA595]	5	0	0	0	0
gi|778253666|gb|KJR43012.1| hypothetical protein MCHI_001083 [Candidatus Magnetoovum chiemensis]	1	0	0	0	0
gi|779995512|ref|WP_045429936.1| transposase [Pseudomonas sp. MT-1]	1	0	0	0	0
gi|78036306|emb|CAJ23997.1| IS6100 transposase [Xanthomonas campestris pv. vesicatoria str. 85-10]	1	0	0	0	0
gi|78036315|emb|CAJ24006.1| IS6100 transposase [Xanthomonas campestris pv. vesicatoria str. 85-10]	1	0	0	0	0
gi|78036326|emb|CAJ24017.1| IS6100 transposase [Xanthomonas campestris pv. vesicatoria str. 85-10]	1	0	0	0	0
gi|78036339|emb|CAJ24030.1| IS6100 transposase [Xanthomonas campestris pv. vesicatoria str. 85-10]	1	0	0	0	0
gi|780903087|gb|KJS71015.1| transposase, partial [Pseudomonas sp. BICA1-14]	2	0	0	0	0
gi|780912796|gb|KJS80406.1| transposase, partial [Pseudomonas sp. BICA1-14]	2	0	0	0	0
gi|788113267|gb|KJV81488.1| protein-export membrane protein SecF [Rickettsia hoogstraalii str. RCCE3]	1	0	0	0	0
gi|796990948|ref|WP_045812713.1| preprotein translocase subunit SecF [Rickettsia hoogstraalii]	1	0	0	0	0
gi|797211454|ref|WP_045872398.1| ATP-dependent protease [Tolypothrix sp. PCC 7601]	1	0	0	0	0
gi|805606737|gb|KKB70524.1| putative DNA-invertase from lambdoid prophage Rac [Burkholderia pseudomallei MSHR1079]	1	0	0	0	0
gi|808695389|gb|AKD56228.1| Clp protease ClpC [Spirosoma radiotolerans]	2	0	0	0	0
gi|808770793|gb|AKD98857.1| transcriptional regulator [Rhodococcus erythropolis]	2	0	0	0	0
gi|815825460|ref|XP_012234106.1| PREDICTED: LOW QUALITY PROTEIN: furin-like protease 1, isoforms 1/1-X/2 [Linepithema humile]	2	0	0	0	0
gi|817062002|ref|XP_012252632.1| PREDICTED: furin-like protease 2 isoform X1 [Athalia rosae]	1	0	0	0	0
gi|817139236|ref|WP_046510869.1| glutamate dehydrogenase [Cryomorphaceae bacterium ASP10-05a]	1	0	0	0	0
gi|817491296|gb|AKF42090.1| IS6100 transposase [Proteus mirabilis]	1	0	0	0	0
gi|817519160|ref|WP_046575116.1| Clp protease ClpC [Spirosoma radiotolerans]	2	0	0	0	0
gi|817927346|gb|AKG21834.1| urease subunit alpha [Calothrix sp. 336/3]	1	0	0	0	0
gi|820734383|gb|KKX34714.1| flagellar biosynthesis protein flip [Achromobacter sp. LC458]	1	0	0	0	0
gi|820901385|ref|WP_046807484.1| flagellar biosynthesis protein flip [Achromobacter sp. LC458]	1	0	0	0	0
gi|822992064|gb|KLH15289.1| endopeptidase [Escherichia coli]	1	0	0	0	0
gi|823646409|ref|WP_047090675.1| endopeptidase [Escherichia coli]	1	0	0	0	0
gi|823683134|emb|CQB46839.1| Mobile element protein (plasmid) [Vibrio cholerae]	1	0	0	0	0
gi|825088644|gb|AKJ19111.1| Mobile element protein (plasmid) [Pseudomonas aeruginosa]	1	0	0	0	0
gi|825089600|gb|AKJ19841.1| putative transposase (plasmid) [Salmonella enterica]	1	0	0	0	0
gi|827529841|gb|KLN67581.1| transcriptional regulator [Rhodococcus erythropolis]	2	0	0	0	0
gi|827531084|gb|KLN68816.1| urease subunit alpha [Rhodococcus erythropolis]	1	0	0	0	0
gi|829088715|gb|AKL59921.1| transposase [Proteus mirabilis]	1	0	0	0	0
gi|829966121|ref|XP_012603324.1| PREDICTED: LOW QUALITY PROTEIN: polyubiquitin-B [Microcebus murinus]	1	0	0	0	0
gi|831208475|gb|AKM10311.1| excinuclease ABC subunit A [Croceicoccus naphthovorans]	1	0	0	0	0
gi|89243381|gb|ABD64866.1| transposase of IS6100 [Aeromonas hydrophila]	1	0	0	0	0
gi|9944855|gb|AAG03007.1| transposase [Salmonella enterica subsp. enterica serovar Typhimurium]	1	0	0	0	0
NCBInr hit	PHX-B	0	0	0	0
gi|114538703|gb|EAU41824.1| urease alpha subunit [Fulvimarina pelagi HTCC2506]	0	1	0	0	0
gi|115252901|emb|CAJ31116.1| sulfonamide resistance protein [Acinetobacter baumannii AYE]	0	1	0	0	0
gi|1177236|emb|CAA93242.1| MopR [Acinetobacter calcoaceticus]	0	9	0	0	0
gi|119374991|gb|ABL70584.1| catalase/peroxidase HPI [Paracoccus denitrificans PD1222]	0	1	0	0	0
gi|120605852|gb|ABM41592.1| Alcohol dehydrogenase GroES domain protein [Acidovorax sp. JS42]	0	1	0	0	0
gi|124895657|gb|EAY69537.1| Ni2+-binding GTPase [Burkholderia dolosa AU0158]	0	1	0	0	0
gi|126386378|gb|ABO10876.1| protein chain initiation factor IF-1 [Acinetobacter baumannii ATCC 17978]	0	2	0	0	0
gi|126386831|gb|ABO11329.1| twitching motility protein [Acinetobacter baumannii ATCC 17978]	0	1	0	0	0
gi|126640375|ref|YP_001083359.1| DNA-directed RNA polymerase subunit beta [Acinetobacter baumannii ATCC 17978]	0	3	0	0	0
gi|126640494|ref|YP_001083478.1| translation initiation factor IF-1 [Acinetobacter baumannii ATCC 17978]	0	2	0	0	0
gi|126640947|ref|YP_001083931.1| twitching motility protein [Acinetobacter baumannii ATCC 17978]	0	1	0	0	0
gi|126641048|ref|YP_001084032.1| lysyl-tRNA synthetase [Acinetobacter baumannii ATCC 17978]	0	6	0	0	0
gi|126641067|ref|YP_001084051.1| urease accessory protein [Acinetobacter baumannii ATCC 17978]	0	3	0	0	0
gi|126642346|ref|YP_001085330.1| cation/multidrug efflux pump [Acinetobacter baumannii ATCC 17978]	0	1	0	0	0
gi|126642683|ref|YP_001085667.1| hypothetical protein A1S_2648 [Acinetobacter baumannii ATCC 17978]	0	3	0	0	0
gi|132252061|gb|ABO33294.1| transposase [Acinetobacter baumannii]	0	2	0	0	0
gi|133756491|ref|YP_001096447.1| hypothetical protein [Escherichia coli]	0	1	0	0	0
gi|14034120|emb|CAC38822.1| transposase [Acinetobacter sp. LS56-7]	0	7	0	0	0
gi|145849048|emb|CAM91609.1| hypothetical protein SPAP0268 [Salmonella enterica subsp. enterica serovar Paratyphi A str. AKU_12601]	0	1	0	0	0
gi|158452578|gb|ABW39624.1| YbeA [Escherichia coli]	0	1	0	0	0
gi|159181239|gb|EDP65754.1| putative urease alpha subunit [alpha proteobacterium BAL199]	0	2	0	0	0
gi|160365761|gb|ABX37374.1| conserved hypothetical protein [Delftia acidovorans SPH-1]	0	3	0	0	0
gi|162286742|ref|YP_001084048.2| urease subunit alpha [Acinetobacter baumannii ATCC 17978]	0	1	0	0	0
gi|1657238|emb|CAA70319.1| secretion protein XcpR [Acinetobacter sp. ADP1]	0	4	0	0	0
gi|169147052|emb|CAM84698.1| putative UvrABC system protein A (UvrA) (Excinuclease ABC subunit A) [Acinetobacter baumannii AYE]	0	1	0	0	0
gi|169147061|emb|CAM84709.1| putative transcriptional regulator (TetR family) [Acinetobacter baumannii AYE]	0	1	0	0	0
gi|169147062|emb|CAM84710.1| hypothetical protein; putative membrane protein [Acinetobacter baumannii AYE]	0	1	0	0	0
gi|169147063|emb|CAM84711.1| putative N-Ethylmaleimide reductase (NemA) [Acinetobacter baumannii AYE]	0	2	0	0	0
gi|169147064|emb|CAM84712.1| conserved hypothetical protein; putative ThiJ/PfpI family protein [Acinetobacter baumannii AYE]	0	8	2	0	1
gi|169147065|emb|CAM84713.1| putative iron-containing alcohol dehydrogenase [Acinetobacter baumannii AYE]	0	5	0	0	0
gi|169147484|emb|CAM85345.1| Tetracycline resistance protein, class A (TETA(A)) [Acinetobacter baumannii AYE]	0	4	0	0	0
gi|169150254|emb|CAM88150.1| protein chain initiation factor IF-1 [Acinetobacter baumannii AYE]	0	2	0	0	0
gi|169150443|emb|CAM88341.1| putative sulfate transporter (MFS superfamily) [Acinetobacter baumannii AYE]	0	1	0	0	0
gi|169153633|emb|CAP02825.1| putative transposon Tn7-like transposition protein A (tnsA-like) [Acinetobacter baumannii SDF]	0	2	0	0	0
gi|171990608|gb|ACB61530.1| tRNA (5-methylaminomethyl-2-thiouridylate)-methyltransferase [Exiguobacterium sibiricum 255-15]	0	2	0	0	0
gi|17386062|gb|AAL38576.1|AF445082_3 quaternary ammonium compound resistance protein [Acinetobacter baumannii]	0	1	0	0	0
gi|17864015|gb|AAL47016.1|AF449501_1 ClpB ATP protease [Paracoccidioides brasiliensis]	0	2	0	0	0
gi|182893008|gb|ACB99027.1| urea amidohydrolase, partial [uncultured organism]	0	3	0	0	0
gi|182893018|gb|ACB99032.1| urea amidohydrolase, partial [uncultured organism]	0	1	0	0	0
gi|183208153|gb|ACC55551.1| Sulfate permease, related transporter (MFS superfamily) [Acinetobacter baumannii ACICU]	0	1	0	0	0
gi|183208345|gb|ACC55743.1| translation initiation factor IF-1 [Acinetobacter baumannii ACICU]	0	2	0	0	0
gi|183208762|gb|ACC56160.1| Tfp pilus assembly protein, pilus retraction ATPase PilT [Acinetobacter baumannii ACICU]	0	2	0	0	0
gi|183211171|gb|ACC58569.1| ribosomal protein L36 [Acinetobacter baumannii ACICU]	0	3	0	0	0
gi|188522434|gb|ACD60379.1| twitching motility protein [Xanthomonas oryzae pv. oryzae PXO99A]	0	1	0	0	0
gi|190359554|sp|A3M1T2.1|IF1_ACIBT RecName: Full=Translation initiation factor IF-1 [Acinetobacter baumannii ATCC 17978]	0	2	0	0	0
gi|190683009|gb|ACE81791.1| QacE2 [Enterobacter cloacae]	0	1	0	0	0
gi|193076396|gb|ABO11065.2| secretion protein XcpR [Acinetobacter baumannii ATCC 17978]	0	1	0	0	0
gi|193076724|gb|ABO11430.2| lysyl-tRNA-synthase [Acinetobacter baumannii ATCC 17978]	0	5	0	0	0
gi|193076736|gb|ABO11446.2| urease alpha subunit [Acinetobacter baumannii ATCC 17978]	0	1	0	0	0
gi|193076739|gb|ABO11449.2| urease accessory protein [Acinetobacter baumannii ATCC 17978]	0	3	0	0	0
gi|193077570|gb|ABO12405.2| response regulator protein [Acinetobacter baumannii ATCC 17978]	0	2	0	0	0
gi|193078122|gb|ABO13065.2| Hypothetical protein A1S_2648 [Acinetobacter baumannii ATCC 17978]	0	6	0	0	0
gi|193078465|gb|ABO13458.2| secretion protein [Acinetobacter baumannii ATCC 17978]	0	1	0	0	0
gi|20521515|dbj|BAB91579.1| ybeA [Salmonella enterica subsp. enterica serovar Typhimurium]	0	1	0	0	0
gi|205320765|gb|ACI02881.1| transposase [uncultured bacterium HHV216]	0	5	0	0	0
gi|205320820|gb|ACI02935.1| transposase [uncultured bacterium HH1107]	0	5	0	0	0
gi|205320887|gb|ACI03001.1| transposase [uncultured bacterium HHV35]	0	46	0	0	0
gi|205816866|sp|B1YJE9.1|MNMA_EXIS2 RecName: Full=tRNA-specific 2-thiouridylase MnmA [Exiguobacterium sibiricum 255-15]	0	2	0	0	0
gi|213054829|gb|ACJ39731.1| sulfate permease [Acinetobacter baumannii AB0057]	0	1	0	0	0
gi|213055019|gb|ACJ39921.1| translation initiation factor IF-1 [Acinetobacter baumannii AB0057]	0	2	0	0	0
gi|213986675|gb|ACJ56974.1| translation initiation factor IF-1 [Acinetobacter baumannii AB307-0294]	0	2	0	0	0
gi|215275098|sp|A1B4Z0.1|KATG_PARDP RecName: Full=Catalase-peroxidase; Short=CP; AltName: Full=Peroxidase/catalase [Paracoccus denitrificans PD1222]	0	1	0	0	0
gi|220713914|gb|EED69282.1| Resolvase domain protein [Comamonas testosteroni KF-1]	0	3	0	0	0
gi|223886410|gb|ACN22666.1| qacG [uncultured bacterium]	0	1	0	0	0
gi|223886421|gb|ACN22673.1| qacG [uncultured bacterium]	0	1	0	0	0
gi|224982993|gb|ACN73411.1| TnpA [Acinetobacter sp. NFM2]	0	1	0	0	0
gi|225121210|gb|ACN81033.1| sulphate permease [Acinetobacter baumannii]	0	1	0	0	0
gi|226837199|gb|EEH69582.1| catalase [Acinetobacter sp. ATCC 27244]	0	1	0	0	0
gi|226837467|gb|EEH69850.1| translation initiation factor IF-1 [Acinetobacter sp. ATCC 27244]	0	2	0	0	0
gi|226837629|gb|EEH70012.1| cell shape determining protein, MreB/Mrl family [Acinetobacter sp. ATCC 27244]	0	1	0	0	0
gi|226837758|gb|EEH70141.1| hypothetical protein HMPREF0023_0295 [Acinetobacter sp. ATCC 27244]	0	6	0	0	0
gi|226838019|gb|EEH70402.1| thioredoxin-disulfide reductase [Acinetobacter sp. ATCC 27244]	0	1	0	0	0
gi|228270121|gb|EEK11581.1| HTH-type transcriptional regulator QacR [Staphylococcus hominis SK119]	0	1	0	0	0
gi|238685500|sp|A3M3D6.2|SYK_ACIBT RecName: Full=Lysine--tRNA ligase; AltName: Full=Lysyl-tRNA synthetase; Short=LysRS [Acinetobacter baumannii ATCC 17978]	0	5	0	0	0
gi|239829503|gb|ACS28601.1| quaternary ammonium compound resistance protein [Pseudomonas putida]	0	1	0	0	0
gi|241366594|gb|EER61075.1| Resolvase domain protein [Acidovorax delafieldii 2AN]	0	5	0	0	0
gi|241992615|gb|ACS73665.1| QacG [uncultured bacterium]	0	1	0	0	0
gi|24394863|emb|CAC80869.1| transposase [Acinetobacter calcoaceticus]	0	3	0	0	0
gi|24394873|emb|CAC80879.1| transposase [Acinetobacter calcoaceticus]	0	7	0	0	0
gi|24394875|emb|CAC80881.1| transposase [Acinetobacter calcoaceticus]	0	16	0	0	0
gi|255301771|gb|EET81022.1| translation initiation factor IF-1 [Acinetobacter radioresistens SK82]	0	2	0	0	0
gi|255302381|gb|EET81619.1| integrase core domain protein [Acinetobacter radioresistens SK82]	0	7	0	0	0
gi|255302946|gb|EET82164.1| sulfate permease [Acinetobacter radioresistens SK82]	0	1	0	0	0
gi|255303290|gb|EET82498.1| ATP-dependent chaperone protein ClpB [Acinetobacter radioresistens SK82]	0	1	0	0	0
gi|255303559|gb|EET82760.1| preprotein translocase, SecA subunit [Acinetobacter radioresistens SK82]	0	1	0	0	0
gi|255303815|gb|EET83014.1| Glu/Leu/Phe/Val dehydrogenase, dimerization domain protein [Acinetobacter radioresistens SK82]	0	1	0	0	0
gi|255304119|gb|EET83310.1| 4Fe-4S binding domain protein [Acinetobacter radioresistens SK82]	0	1	0	0	0
gi|255304146|gb|EET83337.1| carbamoyl-phosphate synthase, large subunit [Acinetobacter radioresistens SK82]	0	1	0	0	0
gi|255304251|gb|EET83440.1| relaxase/mobilization nuclease domain protein [Acinetobacter radioresistens SK82]	0	1	0	0	0
gi|255304252|gb|EET83441.1| hypothetical protein ACIRA0001_0439 [Acinetobacter radioresistens SK82]	0	1	0	0	0
gi|255304741|gb|EET83919.1| urease, alpha subunit [Acinetobacter radioresistens SK82]	0	2	0	0	0
gi|255344405|gb|ACU03731.1| catalase/peroxidase HPI [Pedobacter heparinus DSM 2366]	0	3	0	0	0
gi|256039264|gb|ACU62808.1| catalase/peroxidase HPI [Chitinophaga pinensis DSM 2588]	0	1	0	0	0
gi|257447059|gb|EEV22072.1| glucose-1-phosphate thymidylyltransferase [Enhydrobacter aerosaccus SK60]	0	4	0	0	0
gi|260404826|gb|EEW98332.1| hypothetical protein HMPREF0014_03290 [Acinetobacter sp. RUH2624]	0	5	0	0	0
gi|260406210|gb|EEW99694.1| urease subunit alpha [Acinetobacter sp. RUH2624]	0	3	0	0	0
gi|260406966|gb|EEX00444.1| ATP-dependent chaperone ClpB [Acinetobacter sp. RUH2624]	0	2	0	0	0
gi|260407787|gb|EEX01259.1| macrolide export ATP-binding/permease MacB [Acinetobacter sp. RUH2624]	0	1	0	0	0
gi|260407884|gb|EEX01356.1| translation initiation factor IF-1 [Acinetobacter sp. RUH2624]	0	2	0	0	0
gi|260408052|gb|EEX01523.1| hypothetical protein HMPREF0014_00120 [Acinetobacter sp. RUH2624]	0	1	0	0	0
gi|260410270|gb|EEX03569.1| translation initiation factor IF-1 [Acinetobacter baumannii ATCC 19606 = CIP 70.34]	0	2	0	0	0
gi|260410699|gb|EEX03997.1| twitching mobility protein [Acinetobacter baumannii ATCC 19606 = CIP 70.34]	0	1	0	0	0
gi|261348123|gb|ACX70401.1| mobilization protein [Acinetobacter baumannii]	0	1	0	0	0
gi|262257348|gb|EEY76084.1| preprotein translocase, SecA subunit [Acinetobacter calcoaceticus RUH2202]	0	1	0	0	0
gi|262257746|gb|EEY76481.1| translation initiation factor IF-1 [Acinetobacter calcoaceticus RUH2202]	0	2	0	0	0
gi|262257803|gb|EEY76538.1| ATP-dependent Clp protease, ATP-binding subunit ClpX [Acinetobacter calcoaceticus RUH2202]	0	1	0	0	0
gi|262257983|gb|EEY76717.1| preprotein translocase, SecY subunit [Acinetobacter calcoaceticus RUH2202]	0	1	0	0	0
gi|262258746|gb|EEY77479.1| multidrug efflux pump BpeF [Acinetobacter calcoaceticus RUH2202]	0	8	0	0	0
gi|262259686|gb|EEY78419.1| phosphoenolpyruvate-protein phosphotransferase [Acinetobacter calcoaceticus RUH2202]	0	1	0	0	0
gi|262297522|gb|EEY85440.1| preprotein translocase, SecA subunit [Acinetobacter radioresistens SH164]	0	1	0	0	0
gi|262297533|gb|EEY85450.1| group II intron, maturase-specific domain protein [Acinetobacter radioresistens SH164]	0	1	0	0	0
gi|262297551|gb|EEY85468.1| integrase core domain protein [Acinetobacter radioresistens SH164]	0	2	0	0	0
gi|262297553|gb|EEY85470.1| integrase core domain protein [Acinetobacter radioresistens SH164]	0	7	0	0	0
gi|262298291|gb|EEY86205.1| translation initiation factor IF-1 [Acinetobacter radioresistens SH164]	0	2	0	0	0
gi|262298758|gb|EEY86671.1| NAD(P)-specific glutamate dehydrogenase [Acinetobacter radioresistens SH164]	0	1	0	0	0
gi|262299055|gb|EEY86968.1| urease, alpha subunit [Acinetobacter radioresistens SH164]	0	2	0	0	0
gi|262299818|gb|EEY87730.1| ATP-dependent chaperone protein ClpB [Acinetobacter radioresistens SH164]	0	1	0	0	0
gi|262300043|gb|EEY87955.1| excinuclease ABC, A subunit [Acinetobacter radioresistens SH164]	0	4	0	0	0
gi|262300140|gb|EEY88052.1| carbamoyl-phosphate synthase, large subunit [Acinetobacter radioresistens SH164]	0	1	0	0	0
gi|262307034|gb|EEY88228.1| ISPsy4, transposase [Acinetobacter lwoffii SH145]	0	2	0	0	0
gi|262307228|gb|EEY88376.1| phosphoenolpyruvate-protein phosphotransferase [Acinetobacter lwoffii SH145]	0	99	0	0	4
gi|262307468|gb|EEY88610.1| DJ-1/PfpI family protein [Acinetobacter lwoffii SH145]	0	2	0	0	0
gi|262307469|gb|EEY88611.1| putative NADH-dependent butanol dehydrogenase A [Acinetobacter lwoffii SH145]	0	1	0	0	0
gi|262307493|gb|EEY88635.1| integrase core domain protein [Acinetobacter lwoffii SH145]	0	7	0	0	0
gi|262307511|gb|EEY88653.1| heavy metal-associated domain protein [Acinetobacter lwoffii SH145]	0	1	0	0	0
gi|262307636|gb|EEY88776.1| hypothetical protein HMPREF0017_02550 [Acinetobacter lwoffii SH145]	0	1	0	0	0
gi|262308325|gb|EEY89460.1| acriflavine resistance protein B [Acinetobacter lwoffii SH145]	0	1	0	0	0
gi|262308349|gb|EEY89484.1| pantetheine-phosphate adenylyltransferase [Acinetobacter lwoffii SH145]	0	1	0	0	0
gi|262308797|gb|EEY89930.1| nitrogen regulation protein [Acinetobacter lwoffii SH145]	0	30	0	0	2
gi|262309442|gb|EEY90573.1| lysine--tRNA ligase [Acinetobacter lwoffii SH145]	0	9	0	0	0
gi|262309878|gb|EEY91007.1| integration host factor, alpha subunit [Acinetobacter lwoffii SH145]	0	3	0	0	0
gi|262310041|gb|EEY91170.1| ABC transporter, ATP-binding protein [Acinetobacter lwoffii SH145]	0	1	0	0	0
gi|262310051|gb|EEY91180.1| translation initiation factor IF-1 [Acinetobacter lwoffii SH145]	0	2	0	0	0
gi|262310565|gb|EEY91655.1| phosphoenolpyruvate-protein phosphotransferase [Acinetobacter junii SH205]	0	1	0	0	0
gi|262310619|gb|EEY91708.1| integrase core domain protein [Acinetobacter junii SH205]	0	7	0	0	0
gi|262310639|gb|EEY91728.1| permease, cytosine/purine, uracil, thiamine, allantoin family [Acinetobacter junii SH205]	0	1	0	0	0
gi|262310642|gb|EEY91731.1| urease accessory protein UreG [Acinetobacter junii SH205]	0	9	0	0	0
gi|262310645|gb|EEY91734.1| urease, gamma subunit [Acinetobacter junii SH205]	0	3	0	0	0
gi|262310646|gb|EEY91735.1| urease, beta subunit [Acinetobacter junii SH205]	0	2	0	0	0
gi|262310647|gb|EEY91736.1| urease, alpha subunit [Acinetobacter junii SH205]	0	72	0	0	1
gi|262310801|gb|EEY91889.1| phage/plasmid-related protein TIGR03299 [Acinetobacter junii SH205]	0	1	0	0	0
gi|262310890|gb|EEY91978.1| general secretory pathway protein E [Acinetobacter junii SH205]	0	2	0	0	0
gi|262311129|gb|EEY92216.1| translation initiation factor IF-1 [Acinetobacter junii SH205]	0	2	0	0	0
gi|262311922|gb|EEY93007.1| inner membrane multidrug efflux protein BpeB [Acinetobacter junii SH205]	0	1	0	0	0
gi|262312802|gb|EEY93887.1| putative NADH-dependent butanol dehydrogenase A [Acinetobacter junii SH205]	0	3	1	0	0
gi|262313534|gb|EEY94589.1| hypothetical protein HMPREF0016_03308 [Acinetobacter johnsonii SH046]	0	1	0	0	0
gi|262313594|gb|EEY94645.1| preprotein translocase, SecA subunit [Acinetobacter johnsonii SH046]	0	8	0	0	0
gi|262313833|gb|EEY94880.1| integrase core domain protein [Acinetobacter johnsonii SH046]	0	2	0	0	0
gi|262313954|gb|EEY94999.1| branched-chain-amino-acid transaminase [Acinetobacter johnsonii SH046]	0	1	0	0	0
gi|262313990|gb|EEY95035.1| macrolide export ATP-binding/permease protein MacB [Acinetobacter johnsonii SH046]	0	2	0	0	0
gi|262314082|gb|EEY95126.1| glutamine-fructose-6-phosphate transaminase (isomerizing) [Acinetobacter johnsonii SH046]	0	1	0	0	0
gi|262314097|gb|EEY95141.1| phosphoenolpyruvate-protein phosphotransferase [Acinetobacter johnsonii SH046]	0	9	0	0	0
gi|262314264|gb|EEY95307.1| excinuclease ABC, A subunit [Acinetobacter johnsonii SH046]	0	1	0	0	0
gi|262314292|gb|EEY95335.1| pirin family protein [Acinetobacter johnsonii SH046]	0	1	0	0	0
gi|262314358|gb|EEY95400.1| preprotein translocase, SecY subunit [Acinetobacter johnsonii SH046]	0	7	0	0	0
gi|262314560|gb|EEY95601.1| nitrogen regulation protein [Acinetobacter johnsonii SH046]	0	48	0	0	0
gi|262314561|gb|EEY95602.1| putative nitrogen regulation protein NR(II) [Acinetobacter johnsonii SH046]	0	1	0	0	0
gi|262314622|gb|EEY95663.1| phospholipase A1 [Acinetobacter johnsonii SH046]	0	3	0	0	0
gi|262314752|gb|EEY95793.1| membrane alanyl aminopeptidase [Acinetobacter johnsonii SH046]	0	1	0	0	0
gi|262314857|gb|EEY95897.1| general secretory pathway protein E [Acinetobacter johnsonii SH046]	0	2	0	0	0
gi|262314858|gb|EEY95898.1| hypothetical protein HMPREF0016_01616 [Acinetobacter johnsonii SH046]	0	1	0	0	0
gi|262314859|gb|EEY95899.1| transporter, small conductance mechanosensitive ion channel MscS family protein [Acinetobacter johnsonii SH046]	0	2	0	0	0
gi|262314870|gb|EEY95910.1| integration host factor, alpha subunit [Acinetobacter johnsonii SH046]	0	14	0	0	0
gi|262315019|gb|EEY96059.1| transcriptional regulator, AraC family [Acinetobacter johnsonii SH046]	0	2	0	0	0
gi|262315020|gb|EEY96060.1| translation initiation factor IF-1 [Acinetobacter johnsonii SH046]	0	25	0	0	0
gi|262315043|gb|EEY96083.1| catalase/peroxidase HPI [Acinetobacter johnsonii SH046]	0	1	0	0	0
gi|262315124|gb|EEY96164.1| type IV-A pilus assembly ATPase PilB [Acinetobacter johnsonii SH046]	0	2	0	0	0
gi|262315267|gb|EEY96306.1| dimethyladenosine transferase [Acinetobacter johnsonii SH046]	0	2	0	0	0
gi|262315431|gb|EEY96470.1| inner membrane multidrug efflux protein BpeB [Acinetobacter johnsonii SH046]	0	1	0	0	0
gi|262315442|gb|EEY96481.1| serine--tRNA ligase [Acinetobacter johnsonii SH046]	0	2	0	0	0
gi|262315480|gb|EEY96519.1| SsrA-binding protein [Acinetobacter johnsonii SH046]	0	1	0	0	0
gi|262315481|gb|EEY96520.1| pantetheine-phosphate adenylyltransferase [Acinetobacter johnsonii SH046]	0	84	0	0	1
gi|262315498|gb|EEY96537.1| succinate-CoA ligase, alpha subunit [Acinetobacter johnsonii SH046]	0	1	0	0	0
gi|262315512|gb|EEY96551.1| carbamoyl-phosphate synthase, large subunit [Acinetobacter johnsonii SH046]	0	4	0	0	0
gi|262315513|gb|EEY96552.1| carbamoyl-phosphate synthase, small subunit [Acinetobacter johnsonii SH046]	0	1	0	0	0
gi|262315532|gb|EEY96571.1| acriflavine resistance protein B [Acinetobacter johnsonii SH046]	0	1	0	0	0
gi|262315702|gb|EEY96741.1| ATP-dependent chaperone protein ClpB [Acinetobacter johnsonii SH046]	0	9	0	0	0
gi|262315703|gb|EEY96742.1| hypothetical protein HMPREF0016_01433 [Acinetobacter johnsonii SH046]	0	1	0	0	0
gi|262316108|gb|EEY97146.1| catalase, partial [Acinetobacter johnsonii SH046]	0	1	0	0	0
gi|262316282|gb|EEY97320.1| protein TolQ [Acinetobacter johnsonii SH046]	0	4	0	0	0
gi|262316287|gb|EEY97325.1| hypothetical protein HMPREF0016_00408 [Acinetobacter johnsonii SH046]	0	1	0	0	0
gi|262316289|gb|EEY97327.1| RNA methyltransferase, TrmH family [Acinetobacter johnsonii SH046]	0	1	0	0	0
gi|262316373|gb|EEY97411.1| putative phosphatase NudJ [Acinetobacter johnsonii SH046]	0	5	0	0	0
gi|262316374|gb|EEY97412.1| tRNA (5-methylaminomethyl-2-thiouridylate)-methyltransferase [Acinetobacter johnsonii SH046]	0	5	0	0	0
gi|262316389|gb|EEY97427.1| protein TolQ [Acinetobacter johnsonii SH046]	0	1	0	0	0
gi|262316412|gb|EEY97450.1| NAD(P)-specific glutamate dehydrogenase [Acinetobacter johnsonii SH046]	0	3	0	0	0
gi|262316433|gb|EEY97471.1| chaperonin GroL [Acinetobacter johnsonii SH046]	0	7	0	0	0
gi|262316519|gb|EEY97557.1| protein PilJ [Acinetobacter johnsonii SH046]	0	2	0	0	0
gi|262316520|gb|EEY97558.1| PilI family protein [Acinetobacter johnsonii SH046]	0	2	0	0	0
gi|262316521|gb|EEY97559.1| response regulator receiver domain protein [Acinetobacter johnsonii SH046]	0	1	0	0	0
gi|262316563|gb|EEY97601.1| glutamate/aspartate transport system permease protein GltK [Acinetobacter johnsonii SH046]	0	1	0	0	0
gi|262316564|gb|EEY97602.1| glutamate ABC transporter, ATP-binding protein GluA [Acinetobacter johnsonii SH046]	0	3	0	0	0
gi|262316608|gb|EEY97646.1| rod shape-determining protein MreC [Acinetobacter johnsonii SH046]	0	1	0	0	0
gi|262316673|gb|EEY97711.1| oxidoreductase, FAD/FMN-binding protein [Acinetobacter johnsonii SH046]	0	2	0	0	0
gi|262316675|gb|EEY97713.1| putative NADH-dependent butanol dehydrogenase A [Acinetobacter johnsonii SH046]	0	1	0	0	0
gi|262316789|gb|EEY97827.1| pyridoxal phosphate enzyme, YggS family [Acinetobacter johnsonii SH046]	0	2	0	0	0
gi|262316790|gb|EEY97828.1| twitching mobility protein [Acinetobacter johnsonii SH046]	0	3	0	0	0
gi|262316791|gb|EEY97829.1| twitching motility protein [Acinetobacter johnsonii SH046]	0	8	0	0	1
gi|262316806|gb|EEY97844.1| septum site-determining protein MinD [Acinetobacter johnsonii SH046]	0	1	0	0	0
gi|262316809|gb|EEY97847.1| transporter, auxin efflux carrier (AEC) family protein [Acinetobacter johnsonii SH046]	0	1	0	0	0
gi|262316811|gb|EEY97849.1| thioredoxin-disulfide reductase [Acinetobacter johnsonii SH046]	0	2	0	0	0
gi|284927598|gb|ADC29520.1| transposase [Acinetobacter nosocomialis]	0	2	0	0	0
gi|2909813|gb|AAD03494.1| aminoglycoside 6'-N-acetyltransferase Iv [Acinetobacter sp. 631]	0	1	0	0	0
gi|292817212|gb|EFF76286.1| aminotransferase [Achromobacter piechaudii ATCC 43553]	0	1	0	0	0
gi|292822797|gb|EFF81679.1| cell shape determining protein, MreB/Mrl family [Acinetobacter haemolyticus ATCC 19194]	0	1	0	0	0
gi|292822896|gb|EFF81771.1| serine--tRNA ligase [Acinetobacter haemolyticus ATCC 19194]	0	1	0	0	0
gi|292823090|gb|EFF81953.1| hypothetical protein HMP0015_2538 [Acinetobacter haemolyticus ATCC 19194]	0	6	0	0	0
gi|292824489|gb|EFF83275.1| thioredoxin-disulfide reductase [Acinetobacter haemolyticus ATCC 19194]	0	1	0	0	0
gi|292824906|gb|EFF83670.1| translation initiation factor IF-1 [Acinetobacter haemolyticus ATCC 19194]	0	2	0	0	0
gi|292825532|gb|EFF84270.1| urease, alpha subunit [Acinetobacter haemolyticus ATCC 19194]	0	16	0	0	0
gi|292825534|gb|EFF84272.1| urease, gamma subunit [Acinetobacter haemolyticus ATCC 19194]	0	3	0	0	0
gi|292825537|gb|EFF84275.1| urease accessory protein UreG [Acinetobacter haemolyticus ATCC 19194]	0	3	0	0	0
gi|292825563|gb|EFF84296.1| isochorismatase family protein [Acinetobacter haemolyticus ATCC 19194]	0	1	0	0	0
gi|292826355|gb|EFF84723.1| putative NADH-dependent butanol dehydrogenase A [Acinetobacter sp. SH024]	0	5	0	0	0
gi|292826356|gb|EFF84724.1| DJ-1/PfpI family protein, partial [Acinetobacter sp. SH024]	0	11	0	0	1
gi|292826357|gb|EFF84725.1| oxidoreductase, FAD/FMN-binding protein [Acinetobacter sp. SH024]	0	2	0	0	0
gi|292826358|gb|EFF84726.1| hypothetical protein HMPREF0013_03516 [Acinetobacter sp. SH024]	0	1	0	0	0
gi|292826359|gb|EFF84727.1| transcriptional regulator, TetR family [Acinetobacter sp. SH024]	0	1	0	0	0
gi|292827450|gb|EFF85814.1| translation initiation factor IF-1 [Acinetobacter sp. SH024]	0	2	0	0	0
gi|292828402|gb|EFF86765.1| integrase core domain protein [Acinetobacter sp. SH024]	0	1	0	0	0
gi|292829352|gb|EFF87714.1| hypothetical protein HMPREF0013_00915 [Acinetobacter sp. SH024]	0	1	0	0	0
gi|294361|gb|AAA25819.1| ferripyoverdine receptor [Pseudomonas aeruginosa]	0	1	0	0	0
gi|298698774|gb|ADI89339.1| preprotein translocase subunit SecY [Acinetobacter oleivorans DR1]	0	1	0	0	0
gi|298699432|gb|ADI89997.1| hypothetical protein AOLE_05500 [Acinetobacter oleivorans DR1]	0	3	0	0	0
gi|298701784|gb|ADI92349.1| translation initiation factor IF-1 [Acinetobacter oleivorans DR1]	0	2	0	0	0
gi|30171146|gb|AAO43171.1| TnpA [Oligella urethralis]	0	4	0	0	0
gi|30268404|emb|CAD31089.1| putative transposase [Acinetobacter lwoffii]	0	2	0	0	0
gi|30268409|emb|CAD31094.1| putative transposase [Acinetobacter lwoffii]	0	2	0	0	0
gi|30351981|emb|CAD31096.1| putative transposase [Acinetobacter junii]	0	2	0	0	0
gi|30351991|emb|CAD31106.1| putative transposase [Acinetobacter junii]	0	2	0	0	0
gi|30409115|emb|CAD31074.1| putative transposase [Acinetobacter sp. BW3]	0	2	0	0	0
gi|30502903|emb|CAD31726.1| putative transposase [Acinetobacter sp. LS56-7]	0	7	0	0	0
gi|308252630|gb|EFO96582.1| hypothetical protein CRE_15236 [Caenorhabditis remanei]	0	3	0	0	0
gi|308448939|ref|XP_003087802.1| hypothetical protein CRE_15236 [Caenorhabditis remanei]	0	3	0	0	0
gi|310880185|gb|EFQ38779.1| hypothetical protein PA39016_001010037 [Pseudomonas aeruginosa 39016]	0	1	0	0	0
gi|315617944|gb|EFU98539.1| IS1216 transposase domain protein [Escherichia coli 3431]	0	1	0	0	0
gi|322506510|gb|ADX01964.1| rpoB [Acinetobacter baumannii 1656-2]	0	1	0	0	0
gi|322506643|gb|ADX02097.1| infA [Acinetobacter baumannii 1656-2]	0	2	0	0	0
gi|322507043|gb|ADX02497.1| FstK [Acinetobacter baumannii 1656-2]	0	1	0	0	0
gi|322507065|gb|ADX02519.1| PilT [Acinetobacter baumannii 1656-2]	0	2	0	0	0
gi|322509488|gb|ADX04942.1| Secretion protein [Acinetobacter baumannii 1656-2]	0	2	0	0	0
gi|323516389|gb|ADX90770.1| DNA-directed RNA polymerase subunit beta [Acinetobacter baumannii TCDC-AB0715]	0	1	0	0	0
gi|323516518|gb|ADX90899.1| translation initiation factor IF-1 [Acinetobacter baumannii TCDC-AB0715]	0	2	0	0	0
gi|323516932|gb|ADX91313.1| Tfp pilus assembly protein, pilus retraction ATPase PilT [Acinetobacter baumannii TCDC-AB0715]	0	2	0	0	0
gi|32470147|ref|NP_863371.1| hypothetical protein R64_p016 [Salmonella enterica subsp. enterica serovar Typhimurium]	0	1	0	0	0
gi|325121224|gb|ADY80747.1| twitching motility protein [Acinetobacter calcoaceticus PHEA-2]	0	2	0	0	0
gi|325121359|gb|ADY80882.1| urease alpha subunit [Acinetobacter calcoaceticus PHEA-2]	0	6	0	0	0
gi|325121501|gb|ADY81024.1| ATP-dependent protease [Acinetobacter calcoaceticus PHEA-2]	0	2	2	0	0
gi|325122526|gb|ADY82049.1| response regulator in two-component regulatory system with GlnL, nitrogen regulation (EBP family) [Acinetobacter calcoaceticus PHEA-2]	0	1	0	0	0
gi|325123298|gb|ADY82821.1| rod shape-determining protein [Acinetobacter calcoaceticus PHEA-2]	0	1	0	0	0
gi|325124396|gb|ADY83919.1| protein chain initiation factor IF-1 [Acinetobacter calcoaceticus PHEA-2]	0	2	0	0	0
gi|325124586|gb|ADY84109.1| general secretion pathway protein E (type II traffic warden ATPase) [Acinetobacter calcoaceticus PHEA-2]	0	2	0	0	0
gi|328534213|gb|EGF60839.1| transposase [Klebsiella sp. MS 92-3]	0	1	0	0	0
gi|328844448|gb|EGF94012.1| preprotein translocase, SecY subunit [Brevundimonas diminuta ATCC 11568]	0	3	0	0	0
gi|328844597|gb|EGF94161.1| hypothetical protein BDIM_09760 [Brevundimonas diminuta ATCC 11568]	0	6	0	0	0
gi|328844712|gb|EGF94276.1| isochorismatase family protein [Brevundimonas diminuta ATCC 11568]	0	1	0	0	0
gi|328845787|gb|EGF95351.1| phage major capsid protein, HK97 family [Brevundimonas diminuta ATCC 11568]	0	2	0	0	0
gi|328846697|gb|EGF96259.1| chloramphenicol acetyltransferase [Brevundimonas diminuta ATCC 11568]	0	3	0	0	0
gi|332726880|gb|EGJ58394.1| tRNA (5-methylaminomethyl-2-thiouridylate)-methyltransferase [Acinetobacter baumannii 6013150]	0	1	0	0	0
gi|332728828|gb|EGJ60187.1| preprotein translocase, SecY subunit [Acinetobacter baumannii 6013150]	0	2	0	0	0
gi|332728910|gb|EGJ60265.1| translation initiation factor IF-1 [Acinetobacter baumannii 6013150]	0	2	0	0	0
gi|332732503|gb|EGJ63754.1| tRNA (5-methylaminomethyl-2-thiouridylate)-methyltransferase [Acinetobacter baumannii 6013113]	0	1	0	0	0
gi|332733272|gb|EGJ64466.1| preprotein translocase, SecY subunit [Acinetobacter baumannii 6013113]	0	2	0	0	0
gi|332734634|gb|EGJ65740.1| translation initiation factor IF-1 [Acinetobacter baumannii 6013113]	0	2	0	0	0
gi|332735681|gb|EGJ66724.1| preprotein translocase, SecY subunit [Acinetobacter baumannii 6014059]	0	2	0	0	0
gi|332737644|gb|EGJ68547.1| twitching mobility protein [Acinetobacter baumannii 6014059]	0	2	0	0	0
gi|332738675|gb|EGJ69545.1| translation initiation factor IF-1 [Acinetobacter baumannii 6014059]	0	2	0	0	0
gi|333365678|gb|EGK47692.1| translation initiation factor IF-1 [Acinetobacter baumannii AB210]	0	2	0	0	0
gi|333366398|gb|EGK48412.1| Tfp pilus assembly protein, pilus retraction ATPase PilT [Acinetobacter baumannii AB210]	0	2	0	0	0
gi|333457893|gb|EGK86514.1| glutamine synthetase, type I [Microcoleus vaginatus FGP-2]	0	1	0	0	0
gi|339835537|gb|EGQ63201.1| transposase-like protein [Acidithiobacillus sp. GGI-221]	0	1	0	0	0
gi|342224400|gb|EGT89436.1| twitching motility protein [Acinetobacter baumannii ABNIH1]	0	1	0	0	0
gi|342225078|gb|EGT90088.1| translation initiation factor IF-1 [Acinetobacter baumannii ABNIH2]	0	2	0	0	0
gi|342226379|gb|EGT91352.1| translation initiation factor IF-1 [Acinetobacter baumannii ABNIH1]	0	2	0	0	0
gi|342227080|gb|EGT92028.1| putative iron-containing alcohol dehydrogenase [Acinetobacter baumannii ABNIH2]	0	1	0	0	0
gi|342227558|gb|EGT92481.1| translation initiation factor IF-1 [Acinetobacter baumannii ABNIH3]	0	2	0	0	0
gi|342231059|gb|EGT95878.1| lysyl-tRNA synthetase [Acinetobacter baumannii ABNIH1]	0	5	0	0	0
gi|342233312|gb|EGT98051.1| lysyl-tRNA synthetase [Acinetobacter baumannii ABNIH2]	0	5	0	0	0
gi|342233480|gb|EGT98208.1| twitching motility protein [Acinetobacter baumannii ABNIH2]	0	1	0	0	0
gi|342236223|gb|EGU00763.1| lysyl-tRNA synthetase [Acinetobacter baumannii ABNIH4]	0	5	0	0	0
gi|342236457|gb|EGU00979.1| lysyl-tRNA synthetase [Acinetobacter baumannii ABNIH3]	0	5	0	0	0
gi|342236600|gb|EGU01114.1| twitching motility protein [Acinetobacter baumannii ABNIH4]	0	1	0	0	0
gi|342236661|gb|EGU01172.1| twitching motility protein [Acinetobacter baumannii ABNIH3]	0	1	0	0	0
gi|342238310|gb|EGU02743.1| translation initiation factor IF-1 [Acinetobacter baumannii ABNIH4]	0	2	0	0	0
gi|345109179|dbj|BAK64462.1| ybeA [Salmonella enterica subsp. enterica serovar Typhimurium]	0	1	0	0	0
gi|345134037|ref|YP_004823719.1| protein YbeA [Salmonella enterica subsp. enterica serovar Typhimurium]	0	1	0	0	0
gi|347301436|gb|AEO78194.1| hypothetical protein [Salmonella enterica subsp. enterica serovar 4,[5],12:i:-]	0	1	0	0	0
gi|347592201|gb|AEP04922.1| translation initiation factor IF-1 [Acinetobacter baumannii MDR-ZJ06]	0	2	0	0	0
gi|347592627|gb|AEP05348.1| Tfp pilus assembly protein, pilus retraction ATPase PilT [Acinetobacter baumannii MDR-ZJ06]	0	2	0	0	0
gi|347593619|gb|AEP06340.1| putative transposase [Acinetobacter baumannii MDR-ZJ06]	0	1	0	0	0
gi|351000041|gb|AEQ38555.1| YbeA [Escherichia coli]	0	1	0	0	0
gi|351000051|gb|AEQ38564.1| YbeA [Escherichia coli]	0	1	0	0	0
gi|356871490|emb|CCE60381.1| QacR transcriptional regulator [Staphylococcus argenteus]	0	1	0	0	0
gi|357227697|gb|EHJ06155.1| hypothetical protein KYE_01968 [Marinobacter manganoxydans MnI7-9]	0	10	0	0	1
gi|357596024|gb|EHJ57833.1| transposase of IS6100 [Novosphingobium pentaromativorans US6-1]	0	1	0	0	0
gi|357596191|gb|EHJ57999.1| transposase of IS6100 [Novosphingobium pentaromativorans US6-1]	0	1	0	0	0
gi|358233656|dbj|GAB03414.1| putative transposase [Acinetobacter sp. NBRC 100985]	0	32	0	0	0
gi|358233657|dbj|GAB03415.1| hypothetical protein ACT4_067_00090 [Acinetobacter sp. NBRC 100985]	0	1	0	0	0
gi|358233658|dbj|GAB03416.1| hypothetical protein ACT4_067_00100 [Acinetobacter sp. NBRC 100985]	0	1	0	0	0
gi|358235280|dbj|GAB01995.1| 60 kDa chaperonin [Acinetobacter sp. NBRC 100985]	0	2	0	0	0
gi|358235690|dbj|GAB01676.1| putative twitching mobility protein [Acinetobacter sp. NBRC 100985]	0	1	0	0	0
gi|358236276|dbj|GAB00835.1| lysyl-tRNA synthetase [Acinetobacter sp. NBRC 100985]	0	4	0	0	0
gi|358236822|dbj|GAB00339.1| translation initiation factor IF-1 [Acinetobacter sp. NBRC 100985]	0	2	0	0	0
gi|358236947|dbj|GAB00117.1| phospholipase C [Acinetobacter sp. NBRC 100985]	0	1	0	0	0
gi|361584234|gb|AEW11947.1| TnpB [Acinetobacter baumannii]	0	1	0	0	0
gi|363644194|gb|EHL83487.1| quaternary ammonium compound-resistance protein qacF [Citrobacter freundii 4_7_47CFAA]	0	1	0	0	0
gi|365182405|emb|CCE99255.1| hypothetical protein SFHH103_04787 [Sinorhizobium fredii HH103]	0	1	0	0	0
gi|374351510|gb|AEZ35997.1| TnpA, partial [Acinetobacter baumannii]	0	2	0	0	0
gi|375133779|ref|YP_004994429.1| twitching motility protein [Acinetobacter calcoaceticus PHEA-2]	0	2	0	0	0
gi|375133914|ref|YP_004994564.1| urease alpha subunit [Acinetobacter calcoaceticus PHEA-2]	0	6	0	0	0
gi|375134056|ref|YP_004994706.1| ATP-dependent protease [Acinetobacter calcoaceticus PHEA-2]	0	2	2	0	0
gi|375135081|ref|YP_004995731.1| response regulator in two-component regulatory system with GlnL, nitrogen regulation (EBP family) [Acinetobacter calcoaceticus PHEA-2]	0	1	0	0	0
gi|375135853|ref|YP_004996503.1| rod shape-determining protein, partial [Acinetobacter calcoaceticus PHEA-2]	0	1	0	0	0
gi|375136951|ref|YP_004997601.1| protein chain initiation factor IF-1 [Acinetobacter calcoaceticus PHEA-2]	0	2	0	0	0
gi|375137141|ref|YP_004997791.1| general secretion pathway protein E (type II traffic warden ATPase) [Acinetobacter calcoaceticus PHEA-2]	0	2	0	0	0
gi|377806726|gb|AFB76411.1| sulfate transporter, MFS superfamily [Acinetobacter baumannii A424]	0	1	0	0	0
gi|378005053|gb|EHV68061.1| group II intron, maturase-specific domain protein [Escherichia coli DEC6C]	0	1	0	0	0
gi|380684407|emb|CCG40860.1| Chloramphenicol acetyltransferase [Phaeospirillum molischianum DSM 120]	0	1	0	0	0
gi|380861050|gb|AFF18249.1| transposase [Acinetobacter baumannii]	0	7	0	0	0
gi|381338404|emb|CCG94451.1| Putative transmembrane protein (Putative cation-efflux family protein) (Putative membrane/transport protein) [Marinobacter hydrocarbonoclasticus ATCC 49840]	0	1	0	0	0
gi|384034167|gb|AFH57368.1| transposase [Acinetobacter baumannii]	0	9	1	0	0
gi|384480662|gb|AFH94457.1| transposase/IS protein [Providencia stuartii MRSN 2154]	0	1	0	0	0
gi|385876996|gb|AFI94091.1| preprotein translocase, SecY subunit [Acinetobacter baumannii MDR-TJ]	0	1	0	0	0
gi|385879309|gb|AFI96404.1| lysyl-tRNA synthetase (class II) [Acinetobacter baumannii MDR-TJ]	0	5	0	0	0
gi|385879410|gb|AFI96505.1| pilus retraction protein PilT [Acinetobacter baumannii MDR-TJ]	0	2	0	0	0
gi|385879826|gb|AFI96921.1| translation initiation factor IF-1 [Acinetobacter baumannii MDR-TJ]	0	2	0	0	0
gi|386419242|gb|EIJ33077.1| thioredoxin reductase [Thiothrix nivea DSM 5205]	0	3	0	0	0
gi|388377828|gb|EIL40612.1| protein TnpA, partial [Escherichia coli O26:H11 str. CVM9942]	0	2	0	0	0
gi|388462218|gb|AFK32777.1| RNA polymerase subunit B [Acinetobacter junii]	0	1	0	0	0
gi|388608885|gb|EIM38080.1| urease subunit alpha [Acinetobacter sp. HA]	0	1	0	0	0
gi|388608889|gb|EIM38084.1| Ni2+-binding GTPase [Acinetobacter sp. HA]	0	3	0	0	0
gi|388609270|gb|EIM38460.1| transposase, IS26 [Acinetobacter sp. HA]	0	2	0	0	0
gi|388609279|gb|EIM38469.1| transposase, IS26 [Acinetobacter sp. HA]	0	2	0	0	0
gi|388609418|gb|EIM38590.1| chaperone ATPase [Acinetobacter sp. HA]	0	2	1	0	0
gi|388609471|gb|EIM38638.1| transposase, partial [Acinetobacter sp. HA]	0	5	0	0	0
gi|388609473|gb|EIM38640.1| heavy metal transport/detoxification protein [Acinetobacter sp. HA]	0	1	0	0	0
gi|388609550|gb|EIM38711.1| transposase, IS26 [Acinetobacter sp. HA]	0	2	0	0	0
gi|388609562|gb|EIM38719.1| transposase, partial [Acinetobacter sp. HA]	0	4	0	0	0
gi|388609577|gb|EIM38732.1| putative transposase [Acinetobacter sp. HA]	0	1	0	0	0
gi|388609805|gb|EIM38950.1| rod shape-determining protein MreB [Acinetobacter sp. HA]	0	1	0	0	0
gi|388609835|gb|EIM38978.1| thioredoxin reductase 1 [Acinetobacter sp. HA]	0	1	0	0	0
gi|388609869|gb|EIM39012.1| phage/plasmid-related protein [Acinetobacter sp. HA]	0	1	0	0	0
gi|388609885|gb|EIM39028.1| putative transposase [Acinetobacter sp. HA]	0	1	0	0	0
gi|388610045|gb|EIM39182.1| two-component regulatory system response regulator [Acinetobacter sp. HA]	0	10	0	0	0
gi|388610134|gb|EIM39266.1| integration host factor subunit alpha [Acinetobacter sp. HA]	0	1	0	0	0
gi|388610535|gb|EIM39654.1| transposase, IS26, partial [Acinetobacter sp. HA]	0	10	1	0	0
gi|388610610|gb|EIM39726.1| preprotein translocase subunit SecA [Acinetobacter sp. HA]	0	1	0	0	0
gi|388610773|gb|EIM39888.1| CTP synthetase [Acinetobacter sp. HA]	0	1	0	0	0
gi|388611151|gb|EIM40258.1| translation initiation factor IF-1 [Acinetobacter sp. HA]	0	2	0	0	0
gi|388611273|gb|EIM40377.1| preprotein translocase subunit SecY [Acinetobacter sp. HA]	0	3	0	0	0
gi|388611530|gb|EIM40631.1| putative transposase [Acinetobacter sp. HA]	0	1	0	0	0
gi|388611641|gb|EIM40740.1| chaperonin GroEL [Acinetobacter sp. HA]	0	1	0	0	0
gi|388611657|gb|EIM40756.1| glutamate dehydrogenase [Acinetobacter sp. HA]	0	1	0	0	0
gi|390131783|gb|AFL55161.1| TniB protein TniB [Sinorhizobium fredii USDA 257]	0	1	0	0	0
gi|390930826|gb|EIP88227.1| catalase/peroxidase HPI [Burkholderia thailandensis MSMB43]	0	1	0	0	0
gi|391323724|gb|EIQ80353.1| NADP-specific glutamate dehydrogenase, partial [Shigella flexneri 1235-66]	0	1	0	0	0
gi|394311496|gb|EJE48838.1| putative transcriptional regulator, contains C-terminal CBS domain containing protein, partial [Acidovorax sp. CF316]	0	1	0	0	0
gi|394403367|gb|EJE78979.1| hypothetical protein ECO9455_31310, partial [Escherichia coli O111:H11 str. CVM9455]	0	1	0	0	0
gi|395436648|gb|EJG02582.1| catalase/hydroperoxidase HPI(I) [Flavobacterium sp. F52]	0	2	0	0	0
gi|395521950|gb|EJG10234.1| integrase core domain protein [Acinetobacter baumannii OIFC137]	0	7	0	0	0
gi|395522737|gb|EJG10826.1| twitching mobility protein [Acinetobacter baumannii OIFC137]	0	1	0	0	0
gi|395525399|gb|EJG13488.1| ferredoxin [Acinetobacter baumannii OIFC137]	0	85	0	0	0
gi|395525529|gb|EJG13618.1| urease, alpha subunit [Acinetobacter baumannii OIFC137]	0	6	0	0	0
gi|395525725|gb|EJG13814.1| translation initiation factor IF-1 [Acinetobacter baumannii OIFC137]	0	2	0	0	0
gi|395526054|gb|EJG14093.1| choline/ethanolamine kinase [Acinetobacter baumannii OIFC137]	0	3	0	0	0
gi|395550211|gb|EJG16225.1| alcohol dehydrogenase YqhD [Acinetobacter baumannii OIFC189]	0	1	0	0	0
gi|395550322|gb|EJG16335.1| integrase core domain protein [Acinetobacter baumannii OIFC143]	0	7	0	0	0
gi|395550775|gb|EJG16784.1| twitching mobility protein [Acinetobacter baumannii OIFC189]	0	1	0	0	0
gi|395551114|gb|EJG17123.1| UDP-glucose 4-epimerase [Acinetobacter baumannii OIFC189]	0	1	0	0	0
gi|395551211|gb|EJG17220.1| lysine--tRNA ligase [Acinetobacter baumannii OIFC189]	0	5	0	0	0
gi|395551720|gb|EJG17729.1| translation initiation factor IF-1 [Acinetobacter baumannii OIFC189]	0	2	0	0	0
gi|395552568|gb|EJG18576.1| translation initiation factor IF-1 [Acinetobacter baumannii OIFC143]	0	2	0	0	0
gi|395555561|gb|EJG21562.1| type II secretion system protein E [Acinetobacter baumannii OIFC143]	0	3	0	0	0
gi|395555829|gb|EJG21830.1| tRNA (5-methylaminomethyl-2-thiouridylate)-methyltransferase [Acinetobacter baumannii OIFC143]	0	1	0	0	0
gi|395556340|gb|EJG22341.1| twitching mobility protein [Acinetobacter baumannii OIFC143]	0	1	0	0	0
gi|395562730|gb|EJG24384.1| integrase core domain protein [Acinetobacter baumannii OIFC109]	0	7	0	0	0
gi|395563070|gb|EJG24723.1| translation initiation factor IF-1 [Acinetobacter baumannii OIFC109]	0	2	0	0	0
gi|395563072|gb|EJG24725.1| twitching mobility protein [Acinetobacter baumannii OIFC109]	0	1	0	0	0
gi|395563307|gb|EJG24960.1| urease, alpha subunit [Acinetobacter baumannii OIFC109]	0	6	0	0	0
gi|395569738|gb|EJG30400.1| translation initiation factor IF-1 [Acinetobacter baumannii Naval-17]	0	2	0	0	0
gi|395570799|gb|EJG31461.1| preprotein translocase, SecY subunit [Acinetobacter baumannii Naval-17]	0	2	0	0	0
gi|395570947|gb|EJG31609.1| twitching mobility protein [Acinetobacter baumannii Naval-17]	0	1	0	0	0
gi|400197697|gb|EJO30661.1| aminotransferase [Achromobacter piechaudii HLE]	0	1	0	0	0
gi|400202804|gb|EJO33802.1| IS66 family element, transposase domain protein [Acinetobacter radioresistens WC-A-157]	0	1	0	0	0
gi|400202842|gb|EJO33838.1| integrase core domain protein [Acinetobacter radioresistens WC-A-157]	0	4	0	0	0
gi|400202870|gb|EJO33866.1| integrase core domain protein [Acinetobacter radioresistens WC-A-157]	0	7	0	0	0
gi|400202900|gb|EJO33896.1| integrase core domain protein [Acinetobacter radioresistens WC-A-157]	0	21	0	0	0
gi|400203482|gb|EJO34470.1| preprotein translocase, SecA subunit [Acinetobacter radioresistens WC-A-157]	0	2	0	0	0
gi|400203790|gb|EJO34775.1| putative excinuclease ABC, A subunit [Acinetobacter radioresistens WC-A-157]	0	2	0	0	0
gi|400204040|gb|EJO35025.1| oxidoreductase, FAD/FMN dependent [Acinetobacter radioresistens WC-A-157]	0	2	1	0	0
gi|400204113|gb|EJO35098.1| protein PilJ [Acinetobacter radioresistens WC-A-157]	0	1	0	0	0
gi|400204164|gb|EJO35149.1| Glu/Leu/Phe/Val dehydrogenase, dimerization domain protein [Acinetobacter radioresistens WC-A-157]	0	1	0	0	0
gi|400204599|gb|EJO35583.1| urease, alpha subunit [Acinetobacter radioresistens WC-A-157]	0	1	0	0	0
gi|400205323|gb|EJO36304.1| translation initiation factor IF-1 [Acinetobacter radioresistens WC-A-157]	0	2	0	0	0
gi|400205533|gb|EJO36513.1| translation initiation factor IF-1 [Acinetobacter baumannii Canada BC-5]	0	2	0	0	0
gi|400205843|gb|EJO36823.1| inorganic anion transporter, SulP family [Acinetobacter baumannii Canada BC-5]	0	1	0	0	0
gi|400206498|gb|EJO37475.1| ATP-dependent chaperone protein ClpB [Acinetobacter radioresistens WC-A-157]	0	2	0	0	0
gi|400210772|gb|EJO41736.1| urease, alpha subunit [Acinetobacter baumannii IS-123]	0	6	0	0	0
gi|400210927|gb|EJO41891.1| twitching mobility protein [Acinetobacter baumannii IS-123]	0	1	0	0	0
gi|400213171|gb|EJO44128.1| translation initiation factor IF-1 [Acinetobacter baumannii IS-123]	0	2	0	0	0
gi|400381551|gb|EJP40230.1| alcohol dehydrogenase YqhD [Acinetobacter baumannii OIFC032]	0	1	0	0	0
gi|400382995|gb|EJP41673.1| twitching mobility protein [Acinetobacter baumannii OIFC032]	0	1	0	0	0
gi|400383625|gb|EJP42303.1| translation initiation factor IF-1 [Acinetobacter baumannii OIFC032]	0	2	0	0	0
gi|400385253|gb|EJP48333.1| choline/ethanolamine kinase [Acinetobacter baumannii Naval-18]	0	1	0	0	0
gi|400385374|gb|EJP48453.1| integrase core domain protein [Acinetobacter baumannii Naval-18]	0	7	0	0	0
gi|400385830|gb|EJP48905.1| twitching mobility protein [Acinetobacter baumannii Naval-18]	0	1	0	0	0
gi|400388676|gb|EJP51748.1| translation initiation factor IF-1 [Acinetobacter baumannii Naval-18]	0	2	0	0	0
gi|400389062|gb|EJP52134.1| type II secretion system protein E [Acinetobacter baumannii Naval-18]	0	3	0	0	0
gi|400390212|gb|EJP57259.1| urease, alpha subunit [Acinetobacter baumannii Naval-81]	0	6	0	0	0
gi|400391412|gb|EJP58459.1| twitching mobility protein [Acinetobacter baumannii Naval-81]	0	1	0	0	0
gi|400392122|gb|EJP59169.1| translation initiation factor IF-1 [Acinetobacter baumannii Naval-81]	0	2	0	0	0
gi|402498618|gb|EJW10354.1| Thioredoxin reductase [Rhodovulum sp. PH10]	0	1	0	0	0
gi|403186815|dbj|GAB76264.1| hypothetical protein ACRAD_64_00180 [Acinetobacter radioresistens DSM 6976 = NBRC 102413 = CIP 103788]	0	1	0	0	0
gi|403186816|dbj|GAB76265.1| hypothetical protein ACRAD_64_00190 [Acinetobacter radioresistens DSM 6976 = NBRC 102413 = CIP 103788]	0	1	0	0	0
gi|403186817|dbj|GAB76266.1| putative transposase [Acinetobacter radioresistens DSM 6976 = NBRC 102413 = CIP 103788]	0	65	1	0	1
gi|403186833|dbj|GAB76244.1| putative transposase [Acinetobacter radioresistens DSM 6976 = NBRC 102413 = CIP 103788]	0	7	0	0	0
gi|403186841|dbj|GAB76231.1| putative transposase [Acinetobacter radioresistens DSM 6976 = NBRC 102413 = CIP 103788]	0	2	0	0	0
gi|403187047|dbj|GAB76009.1| fructose-specific phosphotransferase system enzyme IIA/HPr/I component [Acinetobacter radioresistens DSM 6976 = NBRC 102413 = CIP 103788]	0	132	0	0	0
gi|403187323|dbj|GAB75746.1| protein translocase subunit SecA [Acinetobacter radioresistens DSM 6976 = NBRC 102413 = CIP 103788]	0	1	0	0	0
gi|403187677|dbj|GAB75489.1| chaperone protein ClpB [Acinetobacter radioresistens DSM 6976 = NBRC 102413 = CIP 103788]	0	1	0	0	0
gi|403189423|dbj|GAB73687.1| translation initiation factor IF-1 [Acinetobacter radioresistens DSM 6976 = NBRC 102413 = CIP 103788]	0	2	0	0	0
gi|403398363|gb|AFR43946.1| quaternary ammonium compound [uncultured bacterium]	0	1	0	0	0
gi|404557867|gb|EKA63155.1| twitching mobility protein [Acinetobacter baumannii IS-116]	0	1	0	0	0
gi|404558069|gb|EKA63354.1| alcohol dehydrogenase YqhD [Acinetobacter baumannii IS-143]	0	1	0	0	0
gi|404558711|gb|EKA63992.1| twitching mobility protein [Acinetobacter baumannii IS-143]	0	1	0	0	0
gi|404560005|gb|EKA65256.1| translation initiation factor IF-1 [Acinetobacter baumannii IS-116]	0	2	0	0	0
gi|404560930|gb|EKA66167.1| integrase core domain protein [Acinetobacter baumannii IS-116]	0	7	0	0	0
gi|404561285|gb|EKA66521.1| translation initiation factor IF-1 [Acinetobacter baumannii IS-143]	0	2	0	0	0
gi|404564228|gb|EKA69411.1| integrase core domain protein [Acinetobacter baumannii WC-692]	0	1	0	0	0
gi|404565168|gb|EKA70338.1| preprotein translocase, SecY subunit [Acinetobacter baumannii WC-692]	0	2	0	0	0
gi|404566832|gb|EKA71970.1| alcohol dehydrogenase YqhD [Acinetobacter baumannii WC-692]	0	1	0	0	0
gi|404566851|gb|EKA71989.1| integrase core domain protein [Acinetobacter baumannii WC-692]	0	21	0	0	0
gi|404567082|gb|EKA72210.1| urease, alpha subunit [Acinetobacter baumannii WC-692]	0	1	0	0	0
gi|404567165|gb|EKA72293.1| twitching mobility protein [Acinetobacter baumannii WC-692]	0	1	0	0	0
gi|404569956|gb|EKA75041.1| translation initiation factor IF-1 [Acinetobacter baumannii WC-692]	0	2	0	0	0
gi|404571049|gb|EKA76114.1| inorganic anion transporter, SulP family [Acinetobacter baumannii IS-58]	0	1	0	0	0
gi|404572982|gb|EKA78022.1| translation initiation factor IF-1 [Acinetobacter baumannii IS-58]	0	2	0	0	0
gi|404665818|gb|EKB33780.1| preprotein translocase, SecY subunit [Acinetobacter baumannii Ab33333]	0	1	0	0	0
gi|404665879|gb|EKB33837.1| hypothetical protein W9G_03658 [Acinetobacter baumannii Ab11111]	0	1	0	0	0
gi|404666466|gb|EKB34413.1| UDP-glucose 4-epimerase [Acinetobacter baumannii Ab33333]	0	1	0	0	0
gi|404666719|gb|EKB34650.1| UDP-glucose 4-epimerase [Acinetobacter baumannii Ab11111]	0	1	0	0	0
gi|404666947|gb|EKB34877.1| translation initiation factor IF-1 [Acinetobacter baumannii Ab33333]	0	2	0	0	0
gi|404667307|gb|EKB35228.1| translation initiation factor IF-1 [Acinetobacter baumannii Ab11111]	0	2	0	0	0
gi|404668810|gb|EKB36719.1| twitching mobility protein [Acinetobacter baumannii Ab33333]	0	2	0	0	0
gi|404669067|gb|EKB36974.1| lysyl-tRNA synthetase [Acinetobacter baumannii Ab11111]	0	5	0	0	0
gi|404669186|gb|EKB37093.1| twitching mobility protein [Acinetobacter baumannii Ab11111]	0	2	0	0	0
gi|404669632|gb|EKB37525.1| preprotein translocase, SecY subunit [Acinetobacter baumannii Ab11111]	0	1	0	0	0
gi|404672839|gb|EKB40643.1| translation initiation factor IF-1 [Acinetobacter baumannii Ab44444]	0	2	0	0	0
gi|404674458|gb|EKB42206.1| preprotein translocase, SecY subunit [Acinetobacter baumannii Ab44444]	0	1	0	0	0
gi|404674887|gb|EKB42618.1| lysyl-tRNA synthetase [Acinetobacter baumannii Ab44444]	0	5	0	0	0
gi|404674948|gb|EKB42673.1| twitching mobility protein [Acinetobacter baumannii Ab44444]	0	2	0	0	0
gi|407008065|gb|EKE23546.1| hypothetical protein ACD_6C00430G0009 [uncultured bacterium]	0	9	0	0	0
gi|407008491|gb|EKE23853.1| hypothetical protein ACD_6C00311G0002 [uncultured bacterium]	0	1	0	0	0
gi|407008918|gb|EKE24176.1| translation initiation factor IF-1 [uncultured bacterium]	0	2	0	0	0
gi|407009007|gb|EKE24244.1| integration host factor subunit alpha [uncultured bacterium]	0	3	0	0	0
gi|407009330|gb|EKE24489.1| Mobilization protein A [uncultured bacterium]	0	1	0	0	0
gi|407193615|gb|EKE64771.1| lysyl-tRNA ligase [Acinetobacter baumannii ZWS1122]	0	5	0	0	0
gi|407193899|gb|EKE65048.1| lysyl-tRNA ligase [Acinetobacter baumannii ZWS1219]	0	5	0	0	0
gi|407193966|gb|EKE65114.1| Tfp pilus assembly protein, pilus retraction ATPase PilT [Acinetobacter baumannii ZWS1122]	0	1	0	0	0
gi|407194254|gb|EKE65397.1| Tfp pilus assembly protein, pilus retraction ATPase PilT [Acinetobacter baumannii ZWS1219]	0	1	0	0	0
gi|407194918|gb|EKE66054.1| translation initiation factor IF-1 [Acinetobacter baumannii ZWS1122]	0	2	0	0	0
gi|407195307|gb|EKE66441.1| translation initiation factor IF-1 [Acinetobacter baumannii ZWS1219]	0	2	0	0	0
gi|407195544|gb|EKE66673.1| UDP-glucose 4-epimerase [Acinetobacter baumannii ZWS1219]	0	1	0	0	0
gi|407195847|gb|EKE66968.1| UDP-glucose 4-epimerase [Acinetobacter baumannii ZWS1122]	0	1	0	0	0
gi|407438153|gb|EKF44698.1| hypothetical protein W9I_03763 [Acinetobacter nosocomialis Ab22222]	0	2	0	0	0
gi|407439191|gb|EKF45717.1| hypothetical protein W9I_03787 [Acinetobacter nosocomialis Ab22222]	0	7	0	0	0
gi|407440513|gb|EKF47030.1| macrolide export ATP-binding/permease MacB [Acinetobacter nosocomialis Ab22222]	0	1	0	0	0
gi|407440612|gb|EKF47129.1| translation initiation factor IF-1 [Acinetobacter nosocomialis Ab22222]	0	2	0	0	0
gi|407441063|gb|EKF47578.1| twitching mobility protein [Acinetobacter nosocomialis Ab22222]	0	2	0	0	0
gi|407441289|gb|EKF47795.1| ATP-dependent chaperone ClpB [Acinetobacter nosocomialis Ab22222]	0	2	0	0	0
gi|407441426|gb|EKF47932.1| urease subunit alpha [Acinetobacter nosocomialis Ab22222]	0	3	0	0	0
gi|407441846|gb|EKF48349.1| hypothetical protein W9I_03480 [Acinetobacter nosocomialis Ab22222]	0	1	0	0	0
gi|407899938|gb|AFU36769.1| translation initiation factor IF-1 [Acinetobacter baumannii TYTH-1]	0	2	0	0	0
gi|407900354|gb|AFU37185.1| twitching motility protein [Acinetobacter baumannii TYTH-1]	0	2	0	0	0
gi|407900557|gb|AFU37388.1| lysyl-tRNA synthetase [Acinetobacter baumannii TYTH-1]	0	5	0	0	0
gi|407902517|gb|AFU39348.1| rod shape-determining protein MreB [Acinetobacter baumannii TYTH-1]	0	2	0	0	0
gi|407902744|gb|AFU39575.1| preprotein translocase subunit SecY [Acinetobacter baumannii TYTH-1]	0	1	0	0	0
gi|408235795|gb|EKI58720.1| hypothetical protein ECEC1737_5729, partial [Escherichia coli EC1737]	0	1	0	0	0
gi|408503295|gb|EKK05069.1| hypothetical protein ACIN5162_2346 [Acinetobacter baumannii OIFC0162]	0	1	0	0	0
gi|408503581|gb|EKK05340.1| hypothetical protein ACIN5162_A0016 [Acinetobacter baumannii OIFC0162]	0	2	0	0	0
gi|408504983|gb|EKK06713.1| twitching mobility protein [Acinetobacter baumannii Naval-72]	0	1	0	0	0
gi|408506288|gb|EKK08002.1| hypothetical protein ACIN5162_2325 [Acinetobacter baumannii OIFC0162]	0	1	0	0	0
gi|408508072|gb|EKK09759.1| twitching mobility protein [Acinetobacter baumannii OIFC0162]	0	1	0	0	0
gi|408509132|gb|EKK10808.1| translation initiation factor IF-1 [Acinetobacter baumannii OIFC0162]	0	2	0	0	0
gi|408509215|gb|EKK10890.1| translation initiation factor IF-1 [Acinetobacter baumannii Naval-72]	0	2	0	0	0
gi|408510509|gb|EKK12171.1| preprotein translocase, SecY subunit [Acinetobacter baumannii Naval-72]	0	2	0	0	0
gi|408511388|gb|EKK13036.1| translation initiation factor IF-1 [Acinetobacter baumannii IS-235]	0	2	0	0	0
gi|408512775|gb|EKK14413.1| RND transporter, HAE1 family [Acinetobacter baumannii Naval-72]	0	1	0	0	0
gi|408513948|gb|EKK15560.1| translation initiation factor IF-1 [Acinetobacter baumannii IS-251]	0	2	0	0	0
gi|408515148|gb|EKK16740.1| inorganic anion transporter, SulP family [Acinetobacter baumannii IS-235]	0	1	0	0	0
gi|408516833|gb|EKK18392.1| inorganic anion transporter, SulP family [Acinetobacter baumannii IS-251]	0	1	0	0	0
gi|408693109|gb|EKL38721.1| twitching mobility protein [Acinetobacter baumannii OIFC098]	0	1	0	0	0
gi|408695194|gb|EKL40750.1| twitching mobility protein [Acinetobacter baumannii OIFC180]	0	1	0	0	0
gi|408696829|gb|EKL42354.1| integrase core domain protein [Acinetobacter baumannii OIFC098]	0	2	0	0	0
gi|408697136|gb|EKL42656.1| translation initiation factor IF-1 [Acinetobacter baumannii OIFC180]	0	2	0	0	0
gi|408697676|gb|EKL43182.1| translation initiation factor IF-1 [Acinetobacter baumannii OIFC098]	0	2	0	0	0
gi|408697814|gb|EKL43320.1| oxidoreductase, FAD/FMN dependent [Acinetobacter baumannii OIFC098]	0	2	0	0	0
gi|408698927|gb|EKL44412.1| urease, alpha subunit [Acinetobacter baumannii OIFC098]	0	1	0	0	0
gi|408700864|gb|EKL46309.1| translation initiation factor IF-1 [Acinetobacter baumannii OIFC074]	0	2	0	0	0
gi|408702302|gb|EKL47715.1| urease, alpha subunit [Acinetobacter baumannii Naval-13]	0	6	0	0	0
gi|408702332|gb|EKL47745.1| twitching mobility protein [Acinetobacter baumannii Naval-13]	0	1	0	0	0
gi|408703871|gb|EKL49251.1| preprotein translocase, SecY subunit [Acinetobacter baumannii OIFC180]	0	2	0	0	0
gi|408704995|gb|EKL50351.1| translation initiation factor IF-1 [Acinetobacter baumannii Naval-13]	0	2	0	0	0
gi|408707929|gb|EKL53207.1| translation initiation factor IF-1 [Acinetobacter baumannii Naval-83]	0	2	0	0	0
gi|408708892|gb|EKL54156.1| integrase core domain protein [Acinetobacter baumannii Naval-13]	0	7	0	0	0
gi|408711758|gb|EKL56953.1| inorganic anion transporter, SulP family [Acinetobacter baumannii Naval-83]	0	1	0	0	0
gi|408715065|gb|EKL60195.1| translation initiation factor IF-1 [Acinetobacter baumannii OIFC110]	0	2	0	0	0
gi|408715943|gb|EKL61065.1| urease, alpha subunit [Acinetobacter baumannii OIFC110]	0	1	0	0	0
gi|408715974|gb|EKL61096.1| twitching mobility protein [Acinetobacter baumannii OIFC110]	0	1	0	0	0
gi|408716039|gb|EKL61160.1| preprotein translocase, SecY subunit [Acinetobacter baumannii OIFC110]	0	2	0	0	0
gi|410380033|gb|EKP32625.1| integrase core domain protein [Acinetobacter baumannii OIFC065]	0	7	0	0	0
gi|410381237|gb|EKP33803.1| translation initiation factor IF-1 [Acinetobacter baumannii OIFC065]	0	2	0	0	0
gi|410383077|gb|EKP35611.1| twitching mobility protein [Acinetobacter baumannii OIFC065]	0	1	0	0	0
gi|410383287|gb|EKP35820.1| translation initiation factor IF-1 [Acinetobacter baumannii OIFC099]	0	2	0	0	0
gi|410383658|gb|EKP36185.1| twitching mobility protein [Acinetobacter baumannii OIFC099]	0	1	0	0	0
gi|410384814|gb|EKP37316.1| alcohol dehydrogenase YqhD [Acinetobacter baumannii OIFC099]	0	1	0	0	0
gi|410384837|gb|EKP37337.1| alcohol dehydrogenase YqhD [Acinetobacter baumannii OIFC087]	0	1	0	0	0
gi|410386132|gb|EKP38615.1| integrase core domain protein [Acinetobacter baumannii OIFC087]	0	1	0	0	0
gi|410386406|gb|EKP38877.1| twitching mobility protein [Acinetobacter baumannii OIFC087]	0	1	0	0	0
gi|410387660|gb|EKP40105.1| UDP-glucose 4-epimerase [Acinetobacter baumannii OIFC087]	0	1	0	0	0
gi|410388091|gb|EKP40530.1| translation initiation factor IF-1 [Acinetobacter baumannii OIFC087]	0	2	0	0	0
gi|410389499|gb|EKP41911.1| preprotein translocase, SecY subunit [Acinetobacter baumannii OIFC087]	0	2	0	0	0
gi|410390649|gb|EKP43032.1| twitching mobility protein [Acinetobacter baumannii OIFC111]	0	1	0	0	0
gi|410391375|gb|EKP43746.1| alcohol dehydrogenase YqhD [Acinetobacter baumannii OIFC111]	0	1	0	0	0
gi|410393062|gb|EKP45417.1| hypothetical protein ACIN5111_1277 [Acinetobacter baumannii OIFC111]	0	1	0	0	0
gi|410393111|gb|EKP45465.1| translation initiation factor IF-1 [Acinetobacter baumannii OIFC111]	0	2	0	0	0
gi|410395647|gb|EKP47941.1| translation initiation factor IF-1 [Acinetobacter baumannii Naval-21]	0	2	0	0	0
gi|410395846|gb|EKP48134.1| oxidoreductase, FAD/FMN dependent [Acinetobacter baumannii Naval-82]	0	1	0	0	0
gi|410395847|gb|EKP48135.1| alcohol dehydrogenase YqhD [Acinetobacter baumannii Naval-82]	0	1	0	0	0
gi|410398796|gb|EKP51002.1| preprotein translocase, SecY subunit [Acinetobacter baumannii Naval-21]	0	2	0	0	0
gi|410399151|gb|EKP51348.1| translation initiation factor IF-1 [Acinetobacter baumannii Naval-82]	0	2	0	0	0
gi|410399739|gb|EKP51923.1| type II secretion system protein E [Acinetobacter baumannii Naval-21]	0	1	0	0	0
gi|410400136|gb|EKP52316.1| lysine--tRNA ligase [Acinetobacter baumannii Naval-2]	0	5	0	0	0
gi|410400181|gb|EKP52361.1| twitching mobility protein [Acinetobacter baumannii Naval-2]	0	1	0	0	0
gi|410400627|gb|EKP52795.1| translation initiation factor IF-1 [Acinetobacter baumannii Naval-2]	0	2	0	0	0
gi|410403036|gb|EKP55138.1| twitching mobility protein [Acinetobacter baumannii Naval-82]	0	1	0	0	0
gi|410403205|gb|EKP55303.1| integrase core domain protein [Acinetobacter baumannii Naval-82]	0	1	0	0	0
gi|410406408|gb|EKP58420.1| translation initiation factor IF-1 [Acinetobacter baumannii Canada BC1]	0	2	0	0	0
gi|410407924|gb|EKP59899.1| translation initiation factor IF-1 [Acinetobacter baumannii WC-A-694]	0	2	0	0	0
gi|410410035|gb|EKP61955.1| twitching mobility protein [Acinetobacter baumannii WC-A-694]	0	1	0	0	0
gi|410410167|gb|EKP62087.1| urease, alpha subunit [Acinetobacter baumannii WC-A-694]	0	6	0	0	0
gi|410410924|gb|EKP62810.1| inorganic anion transporter, SulP family [Acinetobacter baumannii Canada BC1]	0	1	0	0	0
gi|410412388|gb|EKP64247.1| preprotein translocase, SecY subunit [Acinetobacter baumannii WC-A-694]	0	2	0	0	0
gi|410412863|gb|EKP64711.1| lysine--tRNA ligase [Acinetobacter baumannii Naval-82]	0	5	0	0	0
gi|410415516|gb|EKP67304.1| alcohol dehydrogenase YqhD [Acinetobacter baumannii OIFC035]	0	1	0	0	0
gi|410415774|gb|EKP67558.1| hypothetical protein ACIN5035_2985 [Acinetobacter baumannii OIFC035]	0	1	0	0	0
gi|410416164|gb|EKP67939.1| translation initiation factor IF-1 [Acinetobacter baumannii OIFC035]	0	2	0	0	0
gi|410416526|gb|EKP68298.1| twitching mobility protein [Acinetobacter baumannii OIFC035]	0	1	0	0	0
gi|410685909|ref|YP_006960703.1| transposase [uncultured bacterium HHV216]	0	5	0	0	0
gi|410685977|ref|YP_006960770.1| transposase [uncultured bacterium HHV35]	0	46	0	0	0
gi|410686469|ref|YP_006962119.1| transposase [uncultured bacterium HH1107]	0	5	0	0	0
gi|4210828|emb|CAA11475.1| gacE2 [Pseudomonas aeruginosa]	0	1	0	0	0
gi|422941631|gb|EKU36698.1| Tn3 transposase DDE domain protein [Acinetobacter sp. WC-141]	0	6	0	0	0
gi|422942045|gb|EKU37106.1| translation initiation factor IF-1 [Acinetobacter sp. WC-141]	0	2	0	0	0
gi|422942469|gb|EKU37518.1| alcohol dehydrogenase YqhD [Acinetobacter sp. WC-141]	0	5	0	0	0
gi|422942471|gb|EKU37520.1| transcriptional regulator YdhM [Acinetobacter sp. WC-141]	0	1	0	0	0
gi|422942475|gb|EKU37524.1| hypothetical protein ACINWC141_2433 [Acinetobacter sp. WC-141]	0	1	0	0	0
gi|422942491|gb|EKU37540.1| oxidoreductase, FAD/FMN dependent [Acinetobacter sp. WC-141]	0	2	0	0	0
gi|422945363|gb|EKU40322.1| hypothetical protein ACINWC141_A0050 [Acinetobacter sp. WC-141]	0	6	0	0	0
gi|422945364|gb|EKU40323.1| integrase core domain protein [Acinetobacter sp. WC-141]	0	2	0	0	0
gi|422945365|gb|EKU40324.1| integrase core domain protein [Acinetobacter sp. WC-141]	0	7	0	0	0
gi|422945368|gb|EKU40327.1| prokaryotic cytochrome b561 [Acinetobacter sp. WC-141]	0	2	0	0	0
gi|422945369|gb|EKU40328.1| integrase core domain protein [Acinetobacter sp. WC-141]	0	1	0	0	0
gi|422945376|gb|EKU40335.1| Tn3 transposase DDE domain protein [Acinetobacter sp. WC-141]	0	6	0	0	0
gi|422945380|gb|EKU40339.1| transposase DDE domain protein [Acinetobacter sp. WC-141]	0	3	0	0	0
gi|425484135|gb|EKU50550.1| Tn3 transposase DDE domain protein [Acinetobacter sp. WC-323]	0	6	0	0	0
gi|425484137|gb|EKU50552.1| DNA-invertase from lambdoid prophage Rac domain protein [Acinetobacter sp. WC-323]	0	1	0	0	0
gi|425484140|gb|EKU50555.1| hypothetical protein ACINWC323_A0101 [Acinetobacter sp. WC-323]	0	1	0	0	0
gi|425484245|gb|EKU50654.1| twitching mobility protein [Acinetobacter sp. WC-323]	0	1	0	0	0
gi|425486386|gb|EKU52755.1| integrase core domain protein [Acinetobacter sp. WC-323]	0	7	0	0	0
gi|425486389|gb|EKU52758.1| integrase core domain protein [Acinetobacter sp. WC-323]	0	1	0	0	0
gi|425486690|gb|EKU53055.1| translation initiation factor IF-1 [Acinetobacter sp. WC-323]	0	2	0	0	0
gi|425487864|gb|EKU54211.1| hypothetical protein ACINWC323_2014 [Acinetobacter sp. WC-323]	0	1	0	0	0
gi|425487867|gb|EKU54214.1| transcriptional regulator YdhM [Acinetobacter sp. WC-323]	0	1	0	0	0
gi|425487869|gb|EKU54216.1| alcohol dehydrogenase YqhD [Acinetobacter sp. WC-323]	0	5	0	0	0
gi|425487872|gb|EKU54219.1| oxidoreductase, FAD/FMN dependent [Acinetobacter sp. WC-323]	0	2	0	0	0
gi|425487899|gb|EKU54243.1| phage/plasmid-like protein TIGR03299 [Acinetobacter sp. WC-323]	0	2	0	0	0
gi|425488106|gb|EKU54446.1| 3-beta hydroxysteroid dehydrogenase/isomerase family protein [Acinetobacter sp. WC-323]	0	1	0	0	0
gi|425488371|gb|EKU54706.1| D-serine ammonia-lyase [Acinetobacter sp. WC-323]	0	4	0	0	0
gi|425489035|gb|EKU55358.1| translation initiation factor IF-1 [Acinetobacter sp. WC-487]	0	2	0	0	0
gi|425489468|gb|EKU55780.1| translation initiation factor IF-1 [Acinetobacter baumannii WC-348]	0	2	0	0	0
gi|425489494|gb|EKU55803.1| glutathione-disulfide reductase [Acinetobacter sp. WC-487]	0	29	0	0	0
gi|425489502|gb|EKU55810.1| Tn3 transposase DDE domain protein [Acinetobacter baumannii WC-348]	0	6	0	0	0
gi|425489507|gb|EKU55815.1| hypothetical protein ACINWC348_A0074 [Acinetobacter baumannii WC-348]	0	1	0	0	0
gi|425489513|gb|EKU55819.1| transposase, IS4 family [Acinetobacter sp. WC-487]	0	4	0	0	0
gi|425490325|gb|EKU56625.1| chaperonin GroL [Acinetobacter sp. WC-323]	0	2	0	0	0
gi|425491079|gb|EKU57365.1| hypothetical protein ACINWC323_3643 [Acinetobacter sp. WC-323]	0	3	0	0	0
gi|425491421|gb|EKU57705.1| MacB-like periplasmic core domain protein [Acinetobacter sp. WC-487]	0	1	0	0	0
gi|425491947|gb|EKU58221.1| integrase core domain protein [Acinetobacter baumannii WC-348]	0	26	0	0	0
gi|425491951|gb|EKU58225.1| integrase core domain protein [Acinetobacter baumannii WC-348]	0	7	0	0	0
gi|425492067|gb|EKU58338.1| hypothetical protein ACINWC348_3037 [Acinetobacter baumannii WC-348]	0	1	0	0	0
gi|425492323|gb|EKU58586.1| integrase core domain protein [Acinetobacter baumannii WC-348]	0	7	0	0	0
gi|425492354|gb|EKU58614.1| MobA/MobL family protein, partial [Acinetobacter sp. WC-323]	0	1	0	0	0
gi|425492582|gb|EKU58837.1| integrase core domain protein [Acinetobacter baumannii WC-348]	0	7	0	0	0
gi|425492625|gb|EKU58879.1| ATP-dependent chaperone protein ClpB [Acinetobacter sp. WC-487]	0	2	0	0	0
gi|425492857|gb|EKU59109.1| twitching mobility protein [Acinetobacter baumannii WC-348]	0	1	0	0	0
gi|425492976|gb|EKU59224.1| hypothetical protein ACINWC487_3010 [Acinetobacter sp. WC-487]	0	1	0	0	0
gi|425493317|gb|EKU59550.1| hypothetical protein ACINWC323_2489 [Acinetobacter sp. WC-323]	0	1	0	0	0
gi|425493360|gb|EKU59593.1| thioredoxin-disulfide reductase [Acinetobacter sp. WC-323]	0	3	0	0	0
gi|425493824|gb|EKU60048.1| urease, alpha subunit [Acinetobacter sp. WC-487]	0	3	0	0	0
gi|425494325|gb|EKU60537.1| IstB-like ATP-binding domain protein [Acinetobacter baumannii WC-348]	0	4	0	0	0
gi|425494500|gb|EKU60701.1| integrase core domain protein [Acinetobacter sp. WC-487]	0	2	0	0	0
gi|425497350|gb|EKU63456.1| preprotein translocase, SecY subunit [Acinetobacter baumannii Naval-113]	0	2	0	0	0
gi|425497944|gb|EKU64034.1| UDP-glucose 4-epimerase [Acinetobacter baumannii Naval-113]	0	1	0	0	0
gi|425498732|gb|EKU64798.1| twitching mobility protein [Acinetobacter baumannii Naval-113]	0	1	0	0	0
gi|425498830|gb|EKU64896.1| lysine--tRNA ligase [Acinetobacter baumannii Naval-113]	0	5	0	0	0
gi|425499084|gb|EKU65144.1| alcohol dehydrogenase YqhD [Acinetobacter baumannii Naval-113]	0	1	0	0	0
gi|425499852|gb|EKU65880.1| translation initiation factor IF-1 [Acinetobacter baumannii Naval-113]	0	2	0	0	0
gi|425696618|gb|EKU66324.1| glutathione-disulfide reductase [Acinetobacter sp. WC-136]	0	29	0	0	0
gi|425697031|gb|EKU66722.1| transposase, IS4 family [Acinetobacter sp. WC-136]	0	1	0	0	0
gi|425697321|gb|EKU67005.1| transposase, IS4 family [Acinetobacter sp. WC-136]	0	1	0	0	0
gi|425697588|gb|EKU67259.1| oxidoreductase, FAD/FMN dependent [Acinetobacter sp. WC-136]	0	2	0	0	0
gi|425697599|gb|EKU67270.1| transcriptional regulator YdhM [Acinetobacter sp. WC-136]	0	1	0	0	0
gi|425697604|gb|EKU67275.1| hypothetical protein ACINWC136_2290 [Acinetobacter sp. WC-136]	0	1	0	0	0
gi|425697615|gb|EKU67286.1| alcohol dehydrogenase YqhD [Acinetobacter sp. WC-136]	0	8	0	0	0
gi|425697655|gb|EKU67326.1| putative excinuclease ABC, A subunit [Acinetobacter sp. WC-136]	0	1	0	0	0
gi|425699599|gb|EKU69207.1| transposase, IS4 family [Acinetobacter sp. WC-136]	0	1	0	0	0
gi|425699980|gb|EKU69573.1| transposase, IS4 family [Acinetobacter sp. WC-136]	0	1	0	0	0
gi|425700261|gb|EKU69852.1| translation initiation factor IF-1 [Acinetobacter sp. WC-136]	0	2	0	0	0
gi|425700286|gb|EKU69873.1| transposase, IS4 family [Acinetobacter sp. WC-136]	0	1	0	0	0
gi|425700435|gb|EKU70018.1| transposase, IS4 family [Acinetobacter sp. WC-136]	0	1	0	0	0
gi|429183816|gb|EKY24856.1| phage major capsid protein, HK97 family [Brevundimonas diminuta 470-4]	0	2	0	0	0
gi|429187355|gb|EKY28271.1| pirin family protein [Brevundimonas diminuta 470-4]	0	1	0	0	0
gi|429189288|gb|EKY30127.1| preprotein translocase, SecY subunit [Brevundimonas diminuta 470-4]	0	1	0	0	0
gi|429189640|gb|EKY30464.1| preprotein translocase, SecA subunit [Brevundimonas diminuta 470-4]	0	4	0	0	1
gi|430789285|gb|AGA79414.1| conjugation system ATPase, TraG family [Echinicola vietnamensis DSM 17526]	0	1	0	0	0
gi|440575409|emb|CCN79994.1| transposase TnpA [Klebsiella pneumoniae]	0	2	0	0	0
gi|442769294|gb|AGC70700.1| transposase [Acinetobacter sp. M131]	0	7	0	0	0
gi|442769297|gb|AGC70703.1| transposase [Acinetobacter sp. M131]	0	2	0	0	0
gi|442769315|gb|AGC70721.1| transposase [Acinetobacter sp. M131]	0	26	0	0	0
gi|444752279|gb|ELW76968.1| urease, alpha subunit [Acinetobacter sp. OIFC021]	0	1	0	0	0
gi|444752507|gb|ELW77191.1| lysine--tRNA ligase [Acinetobacter baumannii WC-A-92]	0	5	0	0	0
gi|444753012|gb|ELW77681.1| nitrogen regulation protein [Acinetobacter sp. WC-743]	0	14	0	0	0
gi|444753185|gb|ELW77848.1| hypothetical protein ACINWC743_A0280 [Acinetobacter sp. WC-743]	0	1	0	0	0
gi|444753802|gb|ELW78440.1| efflux transporter, RND family, MFP subunit [Acinetobacter sp. WC-743]	0	1	0	0	0
gi|444753932|gb|ELW78568.1| translation initiation factor IF-1 [Acinetobacter sp. OIFC021]	0	2	0	0	0
gi|444754345|gb|ELW78963.1| alcohol dehydrogenase YqhD [Acinetobacter sp. WC-743]	0	5	0	0	0
gi|444754354|gb|ELW78972.1| transcriptional regulator YdhM [Acinetobacter sp. WC-743]	0	1	0	0	0
gi|444754360|gb|ELW78978.1| hypothetical protein ACINWC743_3309 [Acinetobacter sp. WC-743]	0	1	0	0	0
gi|444754375|gb|ELW78993.1| oxidoreductase, FAD/FMN dependent [Acinetobacter sp. WC-743]	0	2	0	0	0
gi|444755427|gb|ELW80011.1| twitching mobility protein [Acinetobacter sp. OIFC021]	0	2	0	0	0
gi|444755753|gb|ELW80328.1| cell shape determining protein, MreB/Mrl family [Acinetobacter sp. WC-743]	0	1	0	0	0
gi|444756191|gb|ELW80742.1| protein PilJ [Acinetobacter sp. WC-743]	0	2	0	0	0
gi|444756658|gb|ELW81198.1| ATP-dependent chaperone protein ClpB [Acinetobacter sp. OIFC021]	0	2	0	0	0
gi|444757314|gb|ELW81841.1| hypothetical protein ACINWC743_1746 [Acinetobacter sp. WC-743]	0	1	0	0	0
gi|444757683|gb|ELW82200.1| phosphoenolpyruvate-protein phosphotransferase [Acinetobacter sp. OIFC021]	0	1	0	0	0
gi|444757759|gb|ELW82275.1| twitching motility protein [Acinetobacter sp. WC-743]	0	1	0	0	0
gi|444757836|gb|ELW82352.1| twitching mobility protein [Acinetobacter sp. WC-743]	0	1	0	0	0
gi|444757865|gb|ELW82375.1| hypothetical protein ACINWC743_A0389 [Acinetobacter sp. WC-743]	0	1	0	0	0
gi|444757868|gb|ELW82378.1| integrase core domain protein [Acinetobacter sp. WC-743]	0	7	0	0	0
gi|444757870|gb|ELW82380.1| prokaryotic cytochrome b561 [Acinetobacter sp. WC-743]	0	2	0	0	0
gi|444757880|gb|ELW82390.1| integrase core domain protein [Acinetobacter sp. WC-743]	0	2	0	0	0
gi|444758356|gb|ELW82856.1| transporter, major facilitator family protein [Acinetobacter sp. WC-743]	0	1	0	0	0
gi|444758358|gb|ELW82858.1| thioredoxin-disulfide reductase [Acinetobacter sp. WC-743]	0	4	0	0	0
gi|444758479|gb|ELW82979.1| pyridine nucleotide-disulfide oxidoreductase [Acinetobacter sp. WC-743]	0	5	0	0	0
gi|444759844|gb|ELW84306.1| translation initiation factor IF-1 [Acinetobacter baumannii WC-A-92]	0	2	0	0	0
gi|444760221|gb|ELW84675.1| twitching mobility protein [Acinetobacter baumannii WC-A-92]	0	2	0	0	0
gi|444761043|gb|ELW85470.1| inorganic anion transporter, SulP family [Acinetobacter sp. OIFC021]	0	1	0	0	0
gi|444764608|gb|ELW88921.1| twitching mobility protein [Acinetobacter baumannii AA-014]	0	1	0	0	0
gi|444767082|gb|ELW91335.1| ATP-dependent chaperone protein ClpB [Acinetobacter sp. WC-743]	0	5	0	0	0
gi|444769791|gb|ELW93959.1| translation initiation factor IF-1 [Acinetobacter baumannii AA-014]	0	2	0	0	0
gi|444770454|gb|ELW94611.1| translation initiation factor IF-1 [Acinetobacter baumannii Naval-78]	0	2	0	0	0
gi|444770636|gb|ELW94786.1| twitching mobility protein [Acinetobacter baumannii Naval-78]	0	1	0	0	0
gi|444774727|gb|ELW98803.1| preprotein translocase, SecY subunit [Acinetobacter baumannii Naval-78]	0	2	0	0	0
gi|444775843|gb|ELW99899.1| translation initiation factor IF-1 [Acinetobacter baumannii OIFC047]	0	2	0	0	0
gi|444777842|gb|ELX01863.1| twitching mobility protein [Acinetobacter baumannii OIFC047]	0	1	0	0	0
gi|444778241|gb|ELX02260.1| lysine--tRNA ligase [Acinetobacter baumannii OIFC338]	0	5	0	0	0
gi|444778719|gb|ELX02729.1| preprotein translocase, SecY subunit [Acinetobacter baumannii OIFC047]	0	2	0	0	0
gi|444779133|gb|ELX03127.1| translation initiation factor IF-1 [Acinetobacter baumannii OIFC338]	0	2	0	0	0
gi|444780182|gb|ELX04148.1| preprotein translocase, SecY subunit [Acinetobacter baumannii OIFC338]	0	2	0	0	0
gi|444780801|gb|ELX04729.1| twitching mobility protein [Acinetobacter baumannii Naval-57]	0	1	0	0	0
gi|444782277|gb|ELX06183.1| integrase core domain protein [Acinetobacter baumannii Naval-57]	0	7	0	0	0
gi|444782279|gb|ELX06185.1| integrase core domain protein [Acinetobacter baumannii Naval-57]	0	1	0	0	0
gi|444783528|gb|ELX07387.1| translation initiation factor IF-1 [Acinetobacter baumannii Naval-57]	0	2	0	0	0
gi|444783933|gb|ELX07770.1| preprotein translocase, SecY subunit [Acinetobacter baumannii Naval-57]	0	2	0	0	0
gi|445213065|gb|AGE18735.1| flagellar protein potentiates polymerization [Serratia marcescens WW4]	0	1	0	0	0
gi|445951652|ref|WP_000029507.1| MULTISPECIES: hypothetical protein [Acinetobacter]	0	1	0	0	0
gi|445956057|ref|WP_000033912.1| glutathione reductase [Acinetobacter baumannii]	0	50	0	0	0
gi|445968820|ref|WP_000046675.1| multidrug efflux RND transporter permease subunit [Acinetobacter baumannii]	0	1	0	0	0
gi|445969999|ref|WP_000047854.1| phosphopantetheine adenylyltransferase [Acinetobacter baumannii]	0	1	0	0	0
gi|445980926|ref|WP_000058781.1| MULTISPECIES: hypothetical protein [Acinetobacter]	0	1	0	0	0
gi|445997377|ref|WP_000075232.1| preprotein translocase subunit SecY [Acinetobacter baumannii]	0	1	0	0	0
gi|445997378|ref|WP_000075233.1| MULTISPECIES: preprotein translocase subunit SecY [Bacteria]	0	1	0	0	0
gi|445997379|ref|WP_000075234.1| preprotein translocase subunit SecY [Acinetobacter baumannii]	0	1	0	0	0
gi|446005259|ref|WP_000083114.1| urease accessory protein UreG [Acinetobacter baumannii]	0	18	0	0	1
gi|446011416|ref|WP_000089271.1| nitrogen regulation protein NR(I) [Acinetobacter baumannii]	0	2	0	0	0
gi|446011419|ref|WP_000089274.1| nitrogen regulation protein NR(I) [Acinetobacter baumannii]	0	2	0	0	0
gi|446042825|ref|WP_000120680.1| hypothetical protein [Acinetobacter baumannii]	0	6	0	0	0
gi|446044311|ref|WP_000122166.1| hypothetical protein [Salmonella enterica]	0	1	0	0	0
gi|446049959|ref|WP_000127814.1| cell division protein FstK [Acinetobacter baumannii]	0	1	0	0	0
gi|446143845|ref|WP_000221700.1| urease accessory protein [Acinetobacter baumannii]	0	1	0	0	0
gi|446185364|ref|WP_000263219.1| transposase [Acinetobacter baumannii]	0	1	0	0	0
gi|446215598|ref|WP_000293453.1| protein disaggregation chaperone, partial [Acinetobacter baumannii]	0	7	1	0	0
gi|446228250|ref|WP_000306105.1| hypothetical protein, partial [Escherichia coli]	0	1	0	0	0
gi|446233673|ref|WP_000311528.1| transposase, partial [Escherichia coli]	0	2	0	0	0
gi|446235457|ref|WP_000313312.1| hypothetical protein, partial [Acinetobacter baumannii]	0	1	0	0	0
gi|446254034|ref|WP_000331889.1| DNA-directed RNA polymerase subunit beta [Acinetobacter baumannii]	0	4	0	0	0
gi|446277633|ref|WP_000355488.1| hypothetical protein, partial [Acinetobacter baumannii]	0	1	0	0	0
gi|446277634|ref|WP_000355489.1| twitching motility protein PilT [Acinetobacter baumannii]	0	1	0	0	0
gi|446300209|ref|WP_000378064.1| MULTISPECIES: hypothetical protein [Acinetobacter]	0	1	0	0	0
gi|446344604|ref|WP_000422459.1| MULTISPECIES: urease subunit gamma [Acinetobacter]	0	3	0	0	0
gi|446407495|ref|WP_000485350.1| hypothetical protein, partial [Escherichia coli]	0	1	0	0	0
gi|446414744|ref|WP_000492599.1| MULTISPECIES: sulfate transporter [Acinetobacter calcoaceticus/baumannii complex]	0	1	0	0	0
gi|446429555|ref|WP_000507410.1| hypothetical protein, partial [Acinetobacter baumannii]	0	1	0	0	0
gi|446446864|ref|WP_000524719.1| excinuclease ABC subunit A [Acinetobacter pittii]	0	1	0	0	0
gi|446474539|ref|WP_000552393.1| hypothetical protein, partial [Acinetobacter baumannii]	0	1	0	0	0
gi|446488978|ref|WP_000566832.1| seryl-tRNA synthetase [Acinetobacter baumannii]	0	1	0	0	0
gi|446534791|ref|WP_000612137.1| urease subunit beta [Acinetobacter baumannii]	0	2	0	0	0
gi|446553405|ref|WP_000630751.1| hypothetical protein, partial [Acinetobacter baumannii]	0	2	0	0	0
gi|446570470|ref|WP_000647816.1| MULTISPECIES: N-ethylmaleimide reductase [Acinetobacter]	0	2	0	0	0
gi|446570472|ref|WP_000647818.1| N-ethylmaleimide reductase [Acinetobacter baumannii]	0	3	0	0	0
gi|446577936|ref|WP_000655282.1| N-ethylmaleimide reductase [Acinetobacter baumannii]	0	2	0	0	0
gi|446577937|ref|WP_000655283.1| MULTISPECIES: N-ethylmaleimide reductase [Acinetobacter]	0	2	0	0	0
gi|446577938|ref|WP_000655284.1| N-ethylmaleimide reductase [Acinetobacter baumannii]	0	1	0	0	0
gi|446620631|ref|WP_000697977.1| dimethylallyltransferase [Acinetobacter baumannii]	0	4	0	0	0
gi|446622040|ref|WP_000699386.1| MULTISPECIES: dTDP-glucose 4,6-dehydratase [Acinetobacter calcoaceticus/baumannii complex]	0	1	0	0	0
gi|446706813|ref|WP_000784159.1| urease subunit alpha [Acinetobacter baumannii]	0	6	0	0	0
gi|446706814|ref|WP_000784160.1| urease subunit alpha [Acinetobacter baumannii]	0	1	0	0	0
gi|446706822|ref|WP_000784168.1| urease subunit alpha [Acinetobacter baumannii]	0	3	0	0	0
gi|446706826|ref|WP_000784172.1| urease subunit alpha [Acinetobacter baumannii]	0	6	0	0	0
gi|446728038|ref|WP_000805351.1| MULTISPECIES: TetR family transcriptional regulator [Acinetobacter]	0	1	0	0	0
gi|446803088|ref|WP_000880344.1| PTS fructose transporter subunit IIA [Acinetobacter baumannii]	0	4	0	0	0
gi|446854406|ref|WP_000931662.1| alcohol dehydrogenase [Acinetobacter baumannii]	0	1	0	0	0
gi|446854407|ref|WP_000931663.1| MULTISPECIES: alcohol dehydrogenase [Acinetobacter]	0	5	0	0	0
gi|446854409|ref|WP_000931665.1| MULTISPECIES: alcohol dehydrogenase [Acinetobacter calcoaceticus/baumannii complex]	0	1	0	0	0
gi|446854410|ref|WP_000931666.1| alcohol dehydrogenase [Acinetobacter baumannii]	0	10	1	0	0
gi|446854411|ref|WP_000931667.1| alcohol dehydrogenase [Acinetobacter baumannii]	0	3	0	0	0
gi|446873867|ref|WP_000951123.1| hypothetical protein [Acinetobacter baumannii]	0	1	0	0	0
gi|446949794|ref|WP_001027050.1| hypothetical protein, partial [Acinetobacter baumannii]	0	1	0	0	0
gi|446985666|ref|WP_001062922.1| UDP-galactose-4-epimerase [Acinetobacter baumannii]	0	1	0	0	0
gi|446990527|ref|WP_001067783.1| MULTISPECIES: transposase [Acinetobacter]	0	21	0	0	0
gi|446990528|ref|WP_001067784.1| MULTISPECIES: transposase [Gammaproteobacteria]	0	2	0	0	0
gi|446990530|ref|WP_001067786.1| hypothetical protein [Acinetobacter baumannii]	0	8	0	0	0
gi|446990532|ref|WP_001067788.1| hypothetical protein [Acinetobacter baumannii]	0	17	0	0	0
gi|446990534|ref|WP_001067790.1| MULTISPECIES: transposase [Acinetobacter]	0	7	0	0	0
gi|446990537|ref|WP_001067793.1| MULTISPECIES: transposase [Acinetobacter]	0	7	0	0	0
gi|446990538|ref|WP_001067794.1| hypothetical protein [Acinetobacter baumannii]	0	5	0	0	0
gi|447011703|ref|WP_001088959.1| MULTISPECIES: hypothetical protein [Acinetobacter]	0	1	0	0	0
gi|447034269|ref|WP_001111525.1| hypothetical protein [Acinetobacter baumannii]	0	12	0	0	0
gi|447060818|ref|WP_001138074.1| transposase [Escherichia coli]	0	1	0	0	0
gi|447089068|ref|WP_001166324.1| type II secretion system protein E [Acinetobacter baumannii]	0	2	0	0	0
gi|447089070|ref|WP_001166326.1| secretion system protein E [Acinetobacter baumannii]	0	3	0	0	0
gi|447207114|ref|WP_001284370.1| MULTISPECIES: translation initiation factor IF-1 [Bacteria]	0	2	0	0	0
gi|451959369|gb|EMD81792.1| Transposon Tn21 resolvase [alpha proteobacterium JLT2015]	0	4	0	0	0
gi|452954206|gb|EME59610.1| Tfp pilus assembly protein, pilus retraction ATPase PilT [Acinetobacter baumannii MSP4-16]	0	1	0	0	0
gi|452955694|gb|EME61091.1| translation initiation factor IF-1 [Acinetobacter baumannii MSP4-16]	0	2	0	0	0
gi|453044477|gb|EME92201.1| hypothetical protein H123_21358 [Pseudomonas aeruginosa PA21_ST175]	0	2	0	0	0
gi|453064078|gb|EMF05050.1| flagellar protein FliS [Serratia marcescens VGH107]	0	1	0	0	0
gi|459463751|gb|AGG68349.1| QacG [Escherichia coli]	0	1	0	0	0
gi|459942153|gb|AGG91077.1| putative oxidoreductases, Fe-dependent alcohol dehydrogenase family [Acinetobacter baumannii MDR-TJ]	0	1	0	0	0
gi|469494105|gb|AGH34283.1| translation initiation factor 1 [Acinetobacter baumannii D1279779]	0	2	0	0	0
gi|469494555|gb|AGH34733.1| twitching motility protein [Acinetobacter baumannii D1279779]	0	1	0	0	0
gi|469494681|gb|AGH34859.1| urease alpha subunit [Acinetobacter baumannii D1279779]	0	1	0	0	0
gi|475914261|gb|EMT84247.1| Tfp pilus assembly protein, pilus retraction ATPase PilT [Acinetobacter baumannii ABNIH5]	0	1	0	0	0
gi|475915553|gb|EMT85498.1| translation initiation factor IF-1 [Acinetobacter baumannii ABNIH25]	0	2	0	0	0
gi|475917115|gb|EMT87015.1| Tfp pilus assembly protein, pilus retraction ATPase PilT [Acinetobacter baumannii ABNIH26]	0	1	0	0	0
gi|475917278|gb|EMT87172.1| lysyl-tRNA ligase [Acinetobacter baumannii ABNIH26]	0	5	0	0	0
gi|475917585|gb|EMT87472.1| lysyl-tRNA ligase [Acinetobacter baumannii ABNIH5]	0	5	0	0	0
gi|475918242|gb|EMT87692.1| Tfp pilus assembly protein, pilus retraction ATPase PilT [Acinetobacter baumannii ABNIH25]	0	1	0	0	0
gi|475918816|gb|EMT88245.1| lysyl-tRNA ligase [Acinetobacter baumannii ABNIH25]	0	5	0	0	0
gi|475921845|gb|EMT91191.1| translation initiation factor IF-1 [Acinetobacter baumannii ABNIH26]	0	2	0	0	0
gi|475922130|gb|EMT91447.1| translation initiation factor IF-1 [Acinetobacter baumannii ABNIH5]	0	2	0	0	0
gi|475922594|gb|EMT91894.1| putative iron-containing alcohol dehydrogenase [Acinetobacter baumannii ABNIH26]	0	1	0	0	0
gi|475922916|gb|EMT92197.1| sulfate permease [Acinetobacter baumannii ABNIH6]	0	1	0	0	0
gi|475924924|gb|EMT94089.1| sulfate permease [Acinetobacter baumannii ABNIH7]	0	1	0	0	0
gi|475929624|gb|EMT98421.1| translation initiation factor IF-1 [Acinetobacter baumannii ABNIH6]	0	2	0	0	0
gi|475930381|gb|EMT99083.1| sulfate permease [Acinetobacter baumannii ABNIH11]	0	1	0	0	0
gi|475932221|gb|EMU00744.1| sulfate permease [Acinetobacter baumannii ABNIH10]	0	1	0	0	0
gi|475932579|gb|EMU01078.1| translation initiation factor IF-1 [Acinetobacter baumannii ABNIH10]	0	2	0	0	0
gi|475935122|gb|EMU03378.1| translation initiation factor IF-1 [Acinetobacter baumannii ABNIH11]	0	2	0	0	0
gi|475935753|gb|EMU03962.1| translation initiation factor IF-1 [Acinetobacter baumannii ABNIH7]	0	2	0	0	0
gi|475941680|gb|EMU09143.1| Tfp pilus assembly protein, pilus retraction ATPase PilT [Acinetobacter baumannii ABNIH13]	0	1	0	0	0
gi|475941795|gb|EMU09248.1| lysyl-tRNA ligase [Acinetobacter baumannii ABNIH13]	0	5	0	0	0
gi|475943824|gb|EMU11144.1| putative iron-containing alcohol dehydrogenase [Acinetobacter baumannii ABNIH13]	0	1	0	0	0
gi|475944245|gb|EMU11548.1| translation initiation factor IF-1 [Acinetobacter baumannii ABNIH13]	0	2	0	0	0
gi|475944941|gb|EMU12219.1| Tfp pilus assembly protein, pilus retraction ATPase PilT [Acinetobacter baumannii ABNIH14]	0	1	0	0	0
gi|475945643|gb|EMU12899.1| putative iron-containing alcohol dehydrogenase [Acinetobacter baumannii ABNIH14]	0	1	0	0	0
gi|475947769|gb|EMU14897.1| translation initiation factor IF-1 [Acinetobacter baumannii ABNIH14]	0	2	0	0	0
gi|475949031|gb|EMU16101.1| lysyl-tRNA ligase [Acinetobacter baumannii ABNIH14]	0	5	0	0	0
gi|475951792|gb|EMU18501.1| Tfp pilus assembly protein, pilus retraction ATPase PilT [Acinetobacter baumannii ABNIH15]	0	1	0	0	0
gi|475954339|gb|EMU20902.1| putative iron-containing alcohol dehydrogenase [Acinetobacter baumannii ABNIH15]	0	1	0	0	0
gi|475954906|gb|EMU21446.1| translation initiation factor IF-1 [Acinetobacter baumannii ABNIH15]	0	2	0	0	0
gi|475955251|gb|EMU21777.1| Tfp pilus assembly protein, pilus retraction ATPase PilT [Acinetobacter baumannii ABNIH16]	0	1	0	0	0
gi|475956151|gb|EMU22650.1| lysyl-tRNA ligase [Acinetobacter baumannii ABNIH15]	0	5	0	0	0
gi|475956593|gb|EMU23082.1| putative iron-containing alcohol dehydrogenase [Acinetobacter baumannii ABNIH16]	0	1	0	0	0
gi|475958011|gb|EMU24427.1| lysyl-tRNA ligase [Acinetobacter baumannii ABNIH16]	0	5	0	0	0
gi|475958400|gb|EMU24806.1| translation initiation factor IF-1 [Acinetobacter baumannii ABNIH16]	0	2	0	0	0
gi|475962672|gb|EMU28686.1| Tfp pilus assembly protein, pilus retraction ATPase PilT [Acinetobacter baumannii ABNIH18]	0	1	0	0	0
gi|475964260|gb|EMU30228.1| translation initiation factor IF-1 [Acinetobacter baumannii ABNIH18]	0	2	0	0	0
gi|475964920|gb|EMU30855.1| sulfate permease [Acinetobacter baumannii ABNIH19]	0	1	0	0	0
gi|475965285|gb|EMU31212.1| Tfp pilus assembly protein, pilus retraction ATPase PilT [Acinetobacter baumannii ABNIH17]	0	1	0	0	0
gi|475967813|gb|EMU33579.1| lysyl-tRNA ligase [Acinetobacter baumannii ABNIH18]	0	5	0	0	0
gi|475968367|gb|EMU34129.1| translation initiation factor IF-1 [Acinetobacter baumannii ABNIH19]	0	2	0	0	0
gi|475969733|gb|EMU35390.1| putative iron-containing alcohol dehydrogenase [Acinetobacter baumannii ABNIH17]	0	1	0	0	0
gi|475969978|gb|EMU35620.1| translation initiation factor IF-1 [Acinetobacter baumannii ABNIH17]	0	2	0	0	0
gi|475970727|gb|EMU36291.1| lysyl-tRNA ligase [Acinetobacter baumannii ABNIH17]	0	5	0	0	0
gi|475974122|gb|EMU38818.1| Tfp pilus assembly protein, pilus retraction ATPase PilT [Acinetobacter baumannii ABNIH22]	0	1	0	0	0
gi|475977255|gb|EMU41304.1| translation initiation factor IF-1 [Acinetobacter baumannii ABNIH22]	0	2	0	0	0
gi|475978146|gb|EMU42028.1| lysyl-tRNA ligase [Acinetobacter baumannii ABNIH20]	0	11	0	0	0
gi|475978278|gb|EMU42155.1| Tfp pilus assembly protein, pilus retraction ATPase PilT [Acinetobacter baumannii ABNIH23]	0	1	0	0	0
gi|475979533|gb|EMU43353.1| lysyl-tRNA ligase [Acinetobacter baumannii ABNIH22]	0	11	0	0	0
gi|475980351|gb|EMU43993.1| Tfp pilus assembly protein, pilus retraction ATPase PilT [Acinetobacter baumannii ABNIH20]	0	1	0	0	0
gi|475983237|gb|EMU46161.1| translation initiation factor IF-1 [Acinetobacter baumannii ABNIH23]	0	2	0	0	0
gi|475984470|gb|EMU47299.1| lysyl-tRNA ligase [Acinetobacter baumannii ABNIH23]	0	11	0	0	0
gi|475984906|gb|EMU47536.1| translation initiation factor IF-1 [Acinetobacter baumannii ABNIH20]	0	2	0	0	0
gi|475987898|gb|EMU49260.1| lysyl-tRNA ligase [Acinetobacter baumannii ABNIH24]	0	11	0	0	0
gi|475988960|gb|EMU50074.1| Tfp pilus assembly protein, pilus retraction ATPase PilT [Acinetobacter baumannii ABNIH24]	0	1	0	0	0
gi|475990982|gb|EMU51463.1| translation initiation factor IF-1 [Acinetobacter baumannii ABNIH24]	0	2	0	0	0
gi|479855587|gb|ENU07901.1| hypothetical protein F997_03353 [Acinetobacter calcoaceticus NIPH 13]	0	2	0	0	0
gi|479857947|gb|ENU10223.1| translation initiation factor IF-1 [Acinetobacter calcoaceticus NIPH 13]	0	2	0	0	0
gi|479858330|gb|ENU10588.1| preprotein translocase, SecY subunit [Acinetobacter calcoaceticus NIPH 13]	0	3	0	0	0
gi|479859459|gb|ENU11633.1| thioredoxin reductase [Acinetobacter baumannii NIPH 24]	0	4	0	0	0
gi|479859634|gb|ENU11808.1| translation initiation factor IF-1 [Acinetobacter baumannii NIPH 24]	0	2	0	0	0
gi|479860094|gb|ENU12244.1| lysyl-tRNA synthetase [Acinetobacter baumannii NIPH 24]	0	5	0	0	0
gi|479860196|gb|ENU12346.1| twitching mobility protein [Acinetobacter baumannii NIPH 24]	0	2	0	0	0
gi|479862833|gb|ENU14874.1| preprotein translocase, SecY subunit [Acinetobacter baumannii NIPH 24]	0	1	0	0	0
gi|479862952|gb|ENU14955.1| hypothetical protein F995_03179 [Acinetobacter sp. CIP A162]	0	11	0	0	0
gi|479862953|gb|ENU14956.1| hypothetical protein F995_03180 [Acinetobacter sp. CIP A162]	0	1	0	0	0
gi|479862954|gb|ENU14957.1| hypothetical protein F995_03181 [Acinetobacter sp. CIP A162]	0	1	0	0	0
gi|479862963|gb|ENU14966.1| hypothetical protein F995_03190 [Acinetobacter sp. CIP A162]	0	1	0	0	0
gi|479863046|gb|ENU15049.1| phosphoenolpyruvate-protein phosphotransferase [Acinetobacter sp. CIP A162]	0	229	0	0	3
gi|479863059|gb|ENU15062.1| excinuclease ABC subunit A [Acinetobacter sp. CIP A162]	0	2	0	0	0
gi|479863161|gb|ENU15154.1| glucosamine-fructose-6-phosphate aminotransferase [isomerizing] [Acinetobacter sp. CIP A162]	0	1	0	0	0
gi|479863688|gb|ENU15655.1| translation initiation factor IF-1 [Acinetobacter sp. CIP A162]	0	2	0	0	0
gi|479863773|gb|ENU15740.1| macrolide export ATP-binding/permease MacB [Acinetobacter sp. CIP A162]	0	1	0	0	0
gi|479863867|gb|ENU15834.1| integration host factor subunit alpha [Acinetobacter sp. CIP A162]	0	3	0	0	0
gi|479863880|gb|ENU15847.1| type II secretion system protein E [Acinetobacter sp. CIP A162]	0	2	0	0	0
gi|479863996|gb|ENU15945.1| hypothetical protein F995_01411 [Acinetobacter sp. CIP A162]	0	1	0	0	0
gi|479864156|gb|ENU16105.1| lysyl-tRNA synthetase [Acinetobacter sp. CIP A162]	0	10	0	0	0
gi|479864178|gb|ENU16127.1| succinyl-CoA ligase [ADP-forming] subunit alpha [Acinetobacter sp. CIP A162]	0	1	0	0	0
gi|479864218|gb|ENU16167.1| NADP-specific glutamate dehydrogenase [Acinetobacter sp. CIP A162]	0	2	0	0	0
gi|479864608|gb|ENU16557.1| nitrogen regulation protein NR(I) [Acinetobacter sp. CIP A162]	0	40	0	0	0
gi|479865508|gb|ENU17418.1| carbamoyl-phosphate synthase small chain [Acinetobacter sp. CIP A162]	0	2	0	0	0
gi|479865516|gb|ENU17426.1| phosphopantetheine adenylyltransferase [Acinetobacter sp. CIP A162]	0	3	0	0	0
gi|479865841|gb|ENU17741.1| type IV-A pilus assembly ATPase PilB [Acinetobacter sp. CIP A162]	0	1	0	0	0
gi|479865993|gb|ENU17893.1| preprotein translocase, SecY subunit [Acinetobacter sp. CIP A162]	0	1	0	0	0
gi|479866105|gb|ENU18005.1| protein translocase subunit secA [Acinetobacter sp. CIP A162]	0	1	0	0	0
gi|479866122|gb|ENU18015.1| hypothetical protein F995_00069 [Acinetobacter sp. CIP A162]	0	6	0	0	0
gi|479866583|gb|ENU18415.1| translation initiation factor IF-1 [Acinetobacter bohemicus ANC 3994]	0	2	0	0	0
gi|479866604|gb|ENU18436.1| catalase-peroxidase [Acinetobacter bohemicus ANC 3994]	0	1	0	0	0
gi|479866617|gb|ENU18443.1| type II secretion system protein E [Acinetobacter bohemicus ANC 3994]	0	1	0	0	0
gi|479866630|gb|ENU18456.1| integration host factor subunit alpha [Acinetobacter bohemicus ANC 3994]	0	14	0	0	0
gi|479866955|gb|ENU18755.1| protein translocase subunit secA [Acinetobacter bohemicus ANC 3994]	0	1	0	0	0
gi|479867979|gb|ENU19717.1| hypothetical protein F994_01647 [Acinetobacter bohemicus ANC 3994]	0	8	0	0	0
gi|479868373|gb|ENU20088.1| D-serine dehydratase 2 [Acinetobacter bohemicus ANC 3994]	0	7	0	0	0
gi|479868568|gb|ENU20283.1| DNA mismatch repair protein mutS [Acinetobacter bohemicus ANC 3994]	0	1	0	0	0
gi|479868599|gb|ENU20314.1| nitrogen regulation protein NR(I) [Acinetobacter bohemicus ANC 3994]	0	6	0	0	0
gi|479869045|gb|ENU20746.1| hypothetical protein F994_00979 [Acinetobacter bohemicus ANC 3994]	0	4	0	0	0
gi|479869109|gb|ENU20810.1| NADP-specific glutamate dehydrogenase [Acinetobacter bohemicus ANC 3994]	0	2	0	0	0
gi|479869886|gb|ENU21492.1| ATP-dependent Clp protease ATP-binding subunit ClpX [Acinetobacter sp. NIPH 809]	0	1	0	0	0
gi|479870006|gb|ENU21582.1| transposase for transposon [Acinetobacter sp. NIPH 809]	0	85	2	0	0
gi|479870016|gb|ENU21592.1| hypothetical protein F993_03513 [Acinetobacter sp. NIPH 809]	0	1	0	0	0
gi|479870017|gb|ENU21593.1| hypothetical protein F993_03514 [Acinetobacter sp. NIPH 809]	0	1	0	0	0
gi|479870147|gb|ENU21723.1| hypothetical protein F993_03644 [Acinetobacter sp. NIPH 809]	0	31	0	0	0
gi|479870326|gb|ENU21902.1| hypothetical protein F993_03831 [Acinetobacter sp. NIPH 809]	0	35	0	0	0
gi|479870524|gb|ENU22091.1| phospholipase C, phosphocholine-specific [Acinetobacter sp. NIPH 809]	0	3	0	0	0
gi|479870655|gb|ENU22212.1| DNA-directed RNA polymerase subunit beta [Acinetobacter sp. NIPH 809]	0	1	0	0	0
gi|479870955|gb|ENU22503.1| translation initiation factor IF-1 [Acinetobacter sp. NIPH 809]	0	2	0	0	0
gi|479871298|gb|ENU22810.1| type II secretion system protein E [Acinetobacter sp. NIPH 809]	0	12	0	0	0
gi|479871464|gb|ENU22969.1| hypothetical protein F993_02426 [Acinetobacter sp. NIPH 809]	0	1	0	0	0
gi|479871484|gb|ENU22989.1| twitching mobility protein [Acinetobacter sp. NIPH 809]	0	4	0	0	0
gi|479871485|gb|ENU22990.1| hypothetical protein F993_02447 [Acinetobacter sp. NIPH 809]	0	3	0	0	0
gi|479871671|gb|ENU23165.1| hypothetical protein F993_02313 [Acinetobacter sp. NIPH 809]	0	102	0	0	0
gi|479871672|gb|ENU23166.1| hypothetical protein F993_02314 [Acinetobacter sp. NIPH 809]	0	57	0	0	0
gi|479871694|gb|ENU23188.1| hypothetical protein F993_02336 [Acinetobacter sp. NIPH 809]	0	1	0	0	0
gi|479871695|gb|ENU23189.1| hypothetical protein F993_02337 [Acinetobacter sp. NIPH 809]	0	9	0	0	0
gi|479871905|gb|ENU23388.1| methionine import ATP-binding protein MetN 2 [Acinetobacter sp. NIPH 809]	0	8	0	0	0
gi|479872260|gb|ENU23727.1| ATP-dependent chaperone ClpB [Acinetobacter sp. NIPH 809]	0	8	0	0	0
gi|479872261|gb|ENU23728.1| hypothetical protein F993_01882 [Acinetobacter sp. NIPH 809]	0	1	0	0	0
gi|479872287|gb|ENU23754.1| hypothetical protein F993_01908 [Acinetobacter sp. NIPH 809]	0	3	0	0	0
gi|479872288|gb|ENU23755.1| hypothetical protein F993_01909 [Acinetobacter sp. NIPH 809]	0	3	0	0	0
gi|479872289|gb|ENU23756.1| hypothetical protein F993_01910 [Acinetobacter sp. NIPH 809]	0	17	0	0	0
gi|479872290|gb|ENU23757.1| hypothetical protein F993_01911 [Acinetobacter sp. NIPH 809]	0	31	0	0	0
gi|479872545|gb|ENU23999.1| phospholipase C, phosphocholine-specific [Acinetobacter sp. NIPH 809]	0	2	0	0	0
gi|479872823|gb|ENU24271.1| hypothetical protein F993_01158 [Acinetobacter sp. NIPH 809]	0	1	0	0	0
gi|479872824|gb|ENU24272.1| D-serine dehydratase [Acinetobacter sp. NIPH 809]	0	180	0	0	2
gi|479872840|gb|ENU24288.1| hypothetical protein F993_01175 [Acinetobacter sp. NIPH 809]	0	5	0	0	0
gi|479872873|gb|ENU24309.1| hypothetical protein F993_01092 [Acinetobacter sp. NIPH 809]	0	6	0	0	0
gi|479872878|gb|ENU24314.1| hypothetical protein F993_01097 [Acinetobacter sp. NIPH 809]	0	3	1	0	0
gi|479872879|gb|ENU24315.1| hypothetical protein F993_01098 [Acinetobacter sp. NIPH 809]	0	1	0	0	0
gi|479873000|gb|ENU24413.1| lysyl-tRNA synthetase [Acinetobacter sp. NIPH 809]	0	27	0	0	0
gi|479873001|gb|ENU24414.1| hypothetical protein F993_00655 [Acinetobacter sp. NIPH 809]	0	71	0	0	0
gi|479873043|gb|ENU24456.1| DNA mismatch repair protein mutS [Acinetobacter sp. NIPH 809]	0	2	0	0	0
gi|479873110|gb|ENU24523.1| tRNA-specific 2-thiouridylase mnmA [Acinetobacter sp. NIPH 809]	0	1	0	0	0
gi|479873162|gb|ENU24575.1| hypothetical protein F993_00821 [Acinetobacter sp. NIPH 809]	0	3	0	0	0
gi|479873163|gb|ENU24576.1| hypothetical protein F993_00822 [Acinetobacter sp. NIPH 809]	0	1	0	0	0
gi|479873389|gb|ENU24802.1| delta-1-pyrroline-5-carboxylate dehydrogenase [Acinetobacter sp. NIPH 809]	0	1	0	0	0
gi|479873391|gb|ENU24804.1| sodium/proline symporter [Acinetobacter sp. NIPH 809]	0	1	0	0	0
gi|479873476|gb|ENU24874.1| siroheme synthase [Acinetobacter sp. NIPH 809]	0	2	0	0	0
gi|479873477|gb|ENU24875.1| seryl-tRNA synthetase [Acinetobacter sp. NIPH 809]	0	7	0	0	0
gi|479873487|gb|ENU24885.1| hypothetical protein F993_00268 [Acinetobacter sp. NIPH 809]	0	12	0	0	0
gi|479873694|gb|ENU25092.1| UDP-glucose 6-dehydrogenase [Acinetobacter sp. NIPH 809]	0	2	0	0	0
gi|479873695|gb|ENU25093.1| hypothetical protein F993_00483 [Acinetobacter sp. NIPH 809]	0	3	0	0	0
gi|479873878|gb|ENU25255.1| hypothetical protein F993_00028 [Acinetobacter sp. NIPH 809]	0	2	0	0	0
gi|479873951|gb|ENU25328.1| chaperonin [Acinetobacter sp. NIPH 809]	0	2	0	0	0
gi|479873966|gb|ENU25343.1| hypothetical protein F993_00120 [Acinetobacter sp. NIPH 809]	0	1	0	0	0
gi|479873967|gb|ENU25344.1| hypothetical protein F993_00121 [Acinetobacter sp. NIPH 809]	0	1	0	0	0
gi|479874171|gb|ENU25493.1| hypothetical protein F992_03230 [Acinetobacter sp. NIPH 236]	0	1	0	0	0
gi|479874491|gb|ENU25804.1| hypothetical protein F992_03007 [Acinetobacter sp. NIPH 236]	0	1	0	0	0
gi|479874565|gb|ENU25864.1| twitching mobility protein [Acinetobacter sp. NIPH 236]	0	2	0	0	0
gi|479877046|gb|ENU28226.1| translation initiation factor IF-1 [Acinetobacter sp. NIPH 236]	0	2	0	0	0
gi|479877381|gb|ENU28546.1| hypothetical protein F992_00202 [Acinetobacter sp. NIPH 236]	0	1	0	0	0
gi|479877382|gb|ENU28547.1| hypothetical protein F992_00203 [Acinetobacter sp. NIPH 236]	0	1	0	0	0
gi|479877406|gb|ENU28567.1| hypothetical protein F992_00190 [Acinetobacter sp. NIPH 236]	0	1	0	0	0
gi|479877664|gb|ENU28761.1| hypothetical protein F991_03343 [Acinetobacter sp. CIP-A165]	0	1	0	0	0
gi|479878037|gb|ENU29118.1| hypothetical protein F991_03249 [Acinetobacter sp. CIP-A165]	0	1	0	0	0
gi|479878367|gb|ENU29418.1| type II secretion system protein E [Acinetobacter sp. CIP-A165]	0	1	0	0	0
gi|479878966|gb|ENU29993.1| hypothetical protein F991_02480 [Acinetobacter sp. CIP-A165]	0	1	0	0	0
gi|479879088|gb|ENU30106.1| hypothetical protein F991_01904 [Acinetobacter sp. CIP-A165]	0	1	0	0	0
gi|479879166|gb|ENU30184.1| D-serine dehydratase 2 [Acinetobacter sp. CIP-A165]	0	1	0	0	0
gi|479879504|gb|ENU30500.1| hypothetical protein F991_01636 [Acinetobacter sp. CIP-A165]	0	1	0	0	0
gi|479879547|gb|ENU30543.1| hypothetical protein F991_01680 [Acinetobacter sp. CIP-A165]	0	1	0	0	0
gi|479879672|gb|ENU30659.1| hypothetical protein F991_01584 [Acinetobacter sp. CIP-A165]	0	1	0	0	0
gi|479879723|gb|ENU30695.1| hypothetical protein F991_01381 [Acinetobacter sp. CIP-A165]	0	1	0	0	0
gi|479879819|gb|ENU30784.1| hypothetical protein F991_01298 [Acinetobacter sp. CIP-A165]	0	3	0	0	0
gi|479880352|gb|ENU31283.1| hypothetical protein F991_00826 [Acinetobacter sp. CIP-A165]	0	1	0	0	0
gi|479880444|gb|ENU31364.1| hypothetical protein F991_00732 [Acinetobacter sp. CIP-A165]	0	1	0	0	0
gi|479880664|gb|ENU31563.1| hypothetical protein F991_00327 [Acinetobacter sp. CIP-A165]	0	1	0	0	0
gi|479880806|gb|ENU31705.1| translation initiation factor IF-1 [Acinetobacter sp. CIP-A165]	0	2	0	0	0
gi|479881525|gb|ENU32333.1| hypothetical protein F989_02684 [Acinetobacter parvus NIPH 1103]	0	6	0	0	0
gi|479882067|gb|ENU32839.1| translation initiation factor IF-1 [Acinetobacter parvus NIPH 1103]	0	2	0	0	0
gi|479883215|gb|ENU33894.1| arsenical resistance protein ArsH [Acinetobacter parvus NIPH 1103]	0	1	0	0	0
gi|479883539|gb|ENU34210.1| hypothetical protein F989_00683 [Acinetobacter parvus NIPH 1103]	0	1	0	0	0
gi|479883954|gb|ENU34594.1| hypothetical protein F989_00363 [Acinetobacter parvus NIPH 1103]	0	1	0	0	0
gi|479883955|gb|ENU34595.1| hypothetical protein F989_00364 [Acinetobacter parvus NIPH 1103]	0	2	0	0	0
gi|479885300|gb|ENU35794.1| hypothetical protein F988_01975 [Acinetobacter parvus DSM 16617 = CIP 108168]	0	1	0	0	0
gi|479886122|gb|ENU36571.1| thioredoxin reductase [Acinetobacter parvus DSM 16617 = CIP 108168]	0	1	0	0	0
gi|479886184|gb|ENU36633.1| macrolide export ATP-binding/permease MacB [Acinetobacter parvus DSM 16617 = CIP 108168]	0	1	0	0	0
gi|479886752|gb|ENU37099.1| ATP-dependent chaperone ClpB [Acinetobacter parvus DSM 16617 = CIP 108168]	0	1	0	0	0
gi|479886759|gb|ENU37106.1| DNA mismatch repair protein mutS [Acinetobacter parvus DSM 16617 = CIP 108168]	0	1	0	0	0
gi|479887176|gb|ENU37489.1| type IV-A pilus assembly ATPase PilB [Acinetobacter parvus DSM 16617 = CIP 108168]	0	1	0	0	0
gi|479887311|gb|ENU37616.1| translation initiation factor IF-1 [Acinetobacter parvus DSM 16617 = CIP 108168]	0	2	0	0	0
gi|479887832|gb|ENU38062.1| preprotein translocase, SecY subunit [Acinetobacter johnsonii CIP 64.6]	0	7	0	0	0
gi|479887908|gb|ENU38138.1| hypothetical protein F986_03253 [Acinetobacter johnsonii CIP 64.6]	0	1	0	0	0
gi|479887965|gb|ENU38195.1| hypothetical protein F986_03310 [Acinetobacter johnsonii CIP 64.6]	0	2	0	0	0
gi|479887983|gb|ENU38213.1| hypothetical protein F986_03328 [Acinetobacter johnsonii CIP 64.6]	0	1	0	0	0
gi|479888055|gb|ENU38276.1| phosphoenolpyruvate-protein phosphotransferase [Acinetobacter johnsonii CIP 64.6]	0	43	0	0	0
gi|479888105|gb|ENU38319.1| hypothetical protein F986_02943 [Acinetobacter johnsonii CIP 64.6]	0	1	0	0	0
gi|479888120|gb|ENU38334.1| hypothetical protein F986_02958 [Acinetobacter johnsonii CIP 64.6]	0	4	0	0	0
gi|479888122|gb|ENU38336.1| hypothetical protein F986_02960 [Acinetobacter johnsonii CIP 64.6]	0	2	0	0	0
gi|479888154|gb|ENU38368.1| hypothetical protein F986_02992 [Acinetobacter johnsonii CIP 64.6]	0	1	0	0	0
gi|479888162|gb|ENU38376.1| glucosamine-fructose-6-phosphate aminotransferase [isomerizing] [Acinetobacter johnsonii CIP 64.6]	0	2	0	0	0
gi|479888228|gb|ENU38435.1| macrolide export ATP-binding/permease MacB [Acinetobacter johnsonii CIP 64.6]	0	3	0	0	0
gi|479888312|gb|ENU38519.1| protein translocase subunit secA [Acinetobacter johnsonii CIP 64.6]	0	5	0	0	0
gi|479888356|gb|ENU38558.1| hypothetical protein F986_02752 [Acinetobacter johnsonii CIP 64.6]	0	1	0	0	0
gi|479888651|gb|ENU38832.1| hypothetical protein F986_02410 [Acinetobacter johnsonii CIP 64.6]	0	1	0	0	0
gi|479888714|gb|ENU38895.1| hypothetical protein F986_02473 [Acinetobacter johnsonii CIP 64.6]	0	3	0	0	0
gi|479888744|gb|ENU38925.1| hydroxyisourate hydrolase [Acinetobacter johnsonii CIP 64.6]	0	1	0	0	0
gi|479888929|gb|ENU39096.1| ATP-dependent chaperone ClpB [Acinetobacter johnsonii CIP 64.6]	0	6	0	0	0
gi|479888930|gb|ENU39097.1| hypothetical protein F986_02221 [Acinetobacter johnsonii CIP 64.6]	0	1	0	0	0
gi|479888982|gb|ENU39149.1| hypothetical protein F986_02273 [Acinetobacter johnsonii CIP 64.6]	0	1	0	0	0
gi|479888983|gb|ENU39150.1| hypothetical protein F986_02274 [Acinetobacter johnsonii CIP 64.6]	0	1	0	0	0
gi|479889172|gb|ENU39321.1| hypothetical protein F986_01978 [Acinetobacter johnsonii CIP 64.6]	0	1	0	0	0
gi|479889173|gb|ENU39322.1| hypothetical protein F986_01979 [Acinetobacter johnsonii CIP 64.6]	0	2	0	0	0
gi|479889199|gb|ENU39338.1| SsrA-binding protein [Acinetobacter johnsonii CIP 64.6]	0	1	0	0	0
gi|479889200|gb|ENU39339.1| phosphopantetheine adenylyltransferase [Acinetobacter johnsonii CIP 64.6]	0	84	0	0	1
gi|479889235|gb|ENU39374.1| carbamoyl-phosphate synthase large chain [Acinetobacter johnsonii CIP 64.6]	0	7	0	0	0
gi|479889236|gb|ENU39375.1| carbamoyl-phosphate synthase small chain [Acinetobacter johnsonii CIP 64.6]	0	5	0	0	0
gi|479889256|gb|ENU39395.1| hypothetical protein F986_01902 [Acinetobacter johnsonii CIP 64.6]	0	2	0	0	0
gi|479889303|gb|ENU39442.1| hypothetical protein F986_01951 [Acinetobacter johnsonii CIP 64.6]	0	7	0	0	0
gi|479889308|gb|ENU39447.1| hypothetical protein F986_01956 [Acinetobacter johnsonii CIP 64.6]	0	7	0	0	0
gi|479889313|gb|ENU39452.1| hypothetical protein F986_01961 [Acinetobacter johnsonii CIP 64.6]	0	1	0	0	0
gi|479889336|gb|ENU39471.1| seryl-tRNA synthetase [Acinetobacter johnsonii CIP 64.6]	0	4	0	0	0
gi|479889337|gb|ENU39472.1| siroheme synthase [Acinetobacter johnsonii CIP 64.6]	0	1	0	0	0
gi|479889371|gb|ENU39501.1| hypothetical protein F986_01748 [Acinetobacter johnsonii CIP 64.6]	0	1	0	0	0
gi|479889422|gb|ENU39548.1| hypothetical protein F986_01702 [Acinetobacter johnsonii CIP 64.6]	0	1	0	0	0
gi|479889582|gb|ENU39692.1| ribosomal RNA small subunit methyltransferase A [Acinetobacter johnsonii CIP 64.6]	0	2	0	0	0
gi|479889625|gb|ENU39729.1| ribulose-phosphate 3-epimerase [Acinetobacter johnsonii CIP 64.6]	0	2	0	0	0
gi|479889686|gb|ENU39784.1| twitching mobility protein [Acinetobacter johnsonii CIP 64.6]	0	6	0	0	0
gi|479889687|gb|ENU39785.1| hypothetical protein F986_01505 [Acinetobacter johnsonii CIP 64.6]	0	8	0	0	1
gi|479889688|gb|ENU39786.1| hypothetical protein F986_01506 [Acinetobacter johnsonii CIP 64.6]	0	1	0	0	0
gi|479889704|gb|ENU39802.1| septum site-determining protein MinC [Acinetobacter johnsonii CIP 64.6]	0	1	0	0	0
gi|479889708|gb|ENU39806.1| hypothetical protein F986_01526 [Acinetobacter johnsonii CIP 64.6]	0	4	0	0	0
gi|479889709|gb|ENU39807.1| hypothetical protein F986_01527 [Acinetobacter johnsonii CIP 64.6]	0	2	0	0	0
gi|479889710|gb|ENU39808.1| thioredoxin reductase [Acinetobacter johnsonii CIP 64.6]	0	1	0	0	0
gi|479889726|gb|ENU39818.1| rod shape-determining protein MreC [Acinetobacter johnsonii CIP 64.6]	0	1	0	0	0
gi|479889836|gb|ENU39918.1| hypothetical protein F986_01314 [Acinetobacter johnsonii CIP 64.6]	0	3	0	0	0
gi|479889838|gb|ENU39920.1| hypothetical protein F986_01316 [Acinetobacter johnsonii CIP 64.6]	0	1	0	0	0
gi|479889839|gb|ENU39921.1| protein pilG [Acinetobacter johnsonii CIP 64.6]	0	2	0	0	0
gi|479889882|gb|ENU39964.1| glutamate/aspartate transport ATP-binding protein GltL [Acinetobacter johnsonii CIP 64.6]	0	3	0	0	0
gi|479889955|gb|ENU40028.1| hypothetical protein F986_01156 [Acinetobacter johnsonii CIP 64.6]	0	7	0	0	0
gi|479889956|gb|ENU40029.1| tRNA-specific 2-thiouridylase mnmA [Acinetobacter johnsonii CIP 64.6]	0	9	0	0	0
gi|479889999|gb|ENU40072.1| NADP-specific glutamate dehydrogenase [Acinetobacter johnsonii CIP 64.6]	0	2	0	0	0
gi|479890012|gb|ENU40085.1| hypothetical protein F986_01213 [Acinetobacter johnsonii CIP 64.6]	0	1	0	0	0
gi|479890019|gb|ENU40092.1| chaperonin [Acinetobacter johnsonii CIP 64.6]	0	7	0	0	0
gi|479890290|gb|ENU40351.1| hypothetical protein F986_00864 [Acinetobacter johnsonii CIP 64.6]	0	1	0	0	0
gi|479890392|gb|ENU40453.1| protein TolQ [Acinetobacter johnsonii CIP 64.6]	0	4	0	0	0
gi|479890398|gb|ENU40459.1| fructose-1,6-bisphosphatase class 1 [Acinetobacter johnsonii CIP 64.6]	0	1	0	0	0
gi|479890399|gb|ENU40460.1| hypothetical protein F986_00974 [Acinetobacter johnsonii CIP 64.6]	0	1	0	0	0
gi|479890735|gb|ENU40772.1| type VI secretion protein [Acinetobacter johnsonii CIP 64.6]	0	1	0	0	0
gi|479890764|gb|ENU40795.1| DNA-directed RNA polymerase subunit beta [Acinetobacter johnsonii CIP 64.6]	0	2	0	0	0
gi|479890868|gb|ENU40895.1| type IV-A pilus assembly ATPase PilB [Acinetobacter johnsonii CIP 64.6]	0	2	0	0	0
gi|479891014|gb|ENU41030.1| hypothetical protein F986_00159 [Acinetobacter johnsonii CIP 64.6]	0	1	0	0	0
gi|479891062|gb|ENU41078.1| hypothetical protein F986_00207 [Acinetobacter johnsonii CIP 64.6]	0	23	0	0	1
gi|479891063|gb|ENU41079.1| translation initiation factor IF-1 [Acinetobacter johnsonii CIP 64.6]	0	25	0	0	0
gi|479891086|gb|ENU41102.1| catalase-peroxidase [Acinetobacter johnsonii CIP 64.6]	0	2	0	0	0
gi|479891108|gb|ENU41118.1| type II secretion system protein E [Acinetobacter johnsonii CIP 64.6]	0	8	0	0	0
gi|479891110|gb|ENU41120.1| hypothetical protein F986_00030 [Acinetobacter johnsonii CIP 64.6]	0	2	0	0	0
gi|479891121|gb|ENU41131.1| integration host factor subunit alpha [Acinetobacter johnsonii CIP 64.6]	0	14	0	0	0
gi|479891186|gb|ENU41196.1| hypothetical protein F986_00106 [Acinetobacter johnsonii CIP 64.6]	0	1	0	0	0
gi|479891343|gb|ENU41283.1| hypothetical protein F985_04087 [Acinetobacter sp. NIPH 973]	0	2	0	0	0
gi|479891425|gb|ENU41357.1| hypothetical protein F985_04030 [Acinetobacter sp. NIPH 973]	0	5	0	0	0
gi|479891439|gb|ENU41371.1| excinuclease ABC subunit A [Acinetobacter sp. NIPH 973]	0	1	0	0	0
gi|479891696|gb|ENU41567.1| phosphoenolpyruvate-protein phosphotransferase [Acinetobacter sp. NIPH 973]	0	2	0	0	0
gi|479892895|gb|ENU42766.1| twitching mobility protein [Acinetobacter sp. NIPH 973]	0	3	0	0	0
gi|479893841|gb|ENU43689.1| thioredoxin reductase [Acinetobacter sp. NIPH 973]	0	3	0	0	0
gi|479893854|gb|ENU43702.1| hypothetical protein F985_01626 [Acinetobacter sp. NIPH 973]	0	1	0	0	0
gi|479894317|gb|ENU44145.1| translation initiation factor IF-1 [Acinetobacter sp. NIPH 973]	0	2	0	0	0
gi|479894522|gb|ENU44328.1| hypothetical protein F985_01000 [Acinetobacter sp. NIPH 973]	0	1	0	0	0
gi|479896017|gb|ENU45683.1| dTDP-glucose 4,6-dehydratase [Acinetobacter nosocomialis NIPH 2119]	0	1	0	0	0
gi|479896684|gb|ENU46327.1| macrolide export ATP-binding/permease MacB [Acinetobacter nosocomialis NIPH 2119]	0	1	0	0	0
gi|479896780|gb|ENU46423.1| translation initiation factor IF-1 [Acinetobacter nosocomialis NIPH 2119]	0	2	0	0	0
gi|479897369|gb|ENU46992.1| twitching mobility protein [Acinetobacter nosocomialis NIPH 2119]	0	2	0	0	0
gi|479897763|gb|ENU47361.1| ATP-dependent chaperone ClpB [Acinetobacter nosocomialis NIPH 2119]	0	2	0	0	0
gi|479898995|gb|ENU48546.1| phosphoenolpyruvate-protein phosphotransferase [Acinetobacter nosocomialis NIPH 2119]	0	4	0	0	0
gi|479899827|gb|ENU49286.1| translation initiation factor IF-1 [Acinetobacter baumannii NIPH 1669]	0	2	0	0	0
gi|479900249|gb|ENU49688.1| urease subunit alpha [Acinetobacter baumannii NIPH 1669]	0	6	0	0	0
gi|479900373|gb|ENU49812.1| twitching mobility protein [Acinetobacter baumannii NIPH 1669]	0	2	0	0	0
gi|479902698|gb|ENU52033.1| preprotein translocase, SecY subunit [Acinetobacter baumannii NIPH 1669]	0	1	0	0	0
gi|479903863|gb|ENU53097.1| preprotein translocase, SecY subunit [Acinetobacter baumannii NIPH 1362]	0	1	0	0	0
gi|479904333|gb|ENU53518.1| UDP-glucose 4-epimerase [Acinetobacter baumannii NIPH 1362]	0	1	0	0	0
gi|479904855|gb|ENU54015.1| translation initiation factor IF-1 [Acinetobacter baumannii NIPH 1362]	0	2	0	0	0
gi|479905139|gb|ENU54275.1| lysyl-tRNA synthetase [Acinetobacter baumannii NIPH 1362]	0	5	0	0	0
gi|479905253|gb|ENU54389.1| twitching mobility protein [Acinetobacter baumannii NIPH 1362]	0	2	0	0	0
gi|479907371|gb|ENU56375.1| preprotein translocase, SecY subunit [Acinetobacter guillouiae CIP 63.46]	0	1	0	0	0
gi|479907506|gb|ENU56510.1| type II secretion system protein E [Acinetobacter guillouiae CIP 63.46]	0	3	0	0	0
gi|479907858|gb|ENU56832.1| hypothetical protein F981_03967 [Acinetobacter guillouiae CIP 63.46]	0	1	0	0	0
gi|479908070|gb|ENU57044.1| phosphonoacetaldehyde hydrolase [Acinetobacter guillouiae CIP 63.46]	0	1	0	0	0
gi|479908190|gb|ENU57156.1| protein translocase subunit secA [Acinetobacter guillouiae CIP 63.46]	0	8	0	0	0
gi|479908294|gb|ENU57254.1| ribulose-phosphate 3-epimerase [Acinetobacter guillouiae CIP 63.46]	0	1	0	0	0
gi|479908357|gb|ENU57317.1| hypothetical protein F981_03741 [Acinetobacter guillouiae CIP 63.46]	0	1	0	0	1
gi|479908638|gb|ENU57583.1| ClpV1 family type VI secretion ATPase [Acinetobacter guillouiae CIP 63.46]	0	2	0	0	0
gi|479908747|gb|ENU57643.1| hypothetical protein F981_01929 [Acinetobacter guillouiae CIP 63.46]	0	2	0	0	0
gi|479909014|gb|ENU57910.1| ATP-dependent chaperone ClpB [Acinetobacter guillouiae CIP 63.46]	0	3	0	0	0
gi|479909142|gb|ENU58038.1| hypothetical protein F981_02326 [Acinetobacter guillouiae CIP 63.46]	0	116	0	0	2
gi|479909143|gb|ENU58039.1| hypothetical protein F981_02327 [Acinetobacter guillouiae CIP 63.46]	0	135	0	0	1
gi|479909146|gb|ENU58042.1| hypothetical protein F981_02330 [Acinetobacter guillouiae CIP 63.46]	0	9	0	0	0
gi|479909497|gb|ENU58393.1| rod shape-determining protein RodA [Acinetobacter guillouiae CIP 63.46]	0	1	0	0	0
gi|479909552|gb|ENU58448.1| K+-transporting ATPase, A subunit [Acinetobacter guillouiae CIP 63.46]	0	1	0	0	0
gi|479909655|gb|ENU58551.1| hypothetical protein F981_02844 [Acinetobacter guillouiae CIP 63.46]	0	287	0	0	1
gi|479909660|gb|ENU58556.1| hypothetical protein F981_02849 [Acinetobacter guillouiae CIP 63.46]	0	1	0	0	0
gi|479909687|gb|ENU58583.1| hypothetical protein F981_02876 [Acinetobacter guillouiae CIP 63.46]	0	1	0	0	0
gi|479909732|gb|ENU58628.1| hypothetical protein F981_02928 [Acinetobacter guillouiae CIP 63.46]	0	1	0	0	0
gi|479909888|gb|ENU58784.1| YggS family pyridoxal phosphate enzyme [Acinetobacter guillouiae CIP 63.46]	0	4	0	0	0
gi|479909889|gb|ENU58785.1| twitching mobility protein [Acinetobacter guillouiae CIP 63.46]	0	17	0	0	0
gi|479909890|gb|ENU58786.1| hypothetical protein F981_03094 [Acinetobacter guillouiae CIP 63.46]	0	4	0	0	0
gi|479910001|gb|ENU58897.1| ribosomal RNA small subunit methyltransferase A [Acinetobacter guillouiae CIP 63.46]	0	1	0	0	0
gi|479910150|gb|ENU59046.1| thioredoxin reductase [Acinetobacter guillouiae CIP 63.46]	0	1	0	0	0
gi|479910501|gb|ENU59373.1| nitrogen regulation protein NR(I) [Acinetobacter guillouiae CIP 63.46]	0	3	0	0	0
gi|479910571|gb|ENU59443.1| delta-1-pyrroline-5-carboxylate dehydrogenase [Acinetobacter guillouiae CIP 63.46]	0	2	0	0	0
gi|479910573|gb|ENU59445.1| sodium/proline symporter [Acinetobacter guillouiae CIP 63.46]	0	2	0	0	0
gi|479910732|gb|ENU59604.1| hypothetical protein F981_01702 [Acinetobacter guillouiae CIP 63.46]	0	2	0	0	0
gi|479910734|gb|ENU59606.1| hypothetical protein F981_01704 [Acinetobacter guillouiae CIP 63.46]	0	1	0	0	0
gi|479910773|gb|ENU59645.1| hypothetical protein F981_01743 [Acinetobacter guillouiae CIP 63.46]	0	3	0	0	0
gi|479910805|gb|ENU59677.1| urease subunit gamma [Acinetobacter guillouiae CIP 63.46]	0	1	0	0	0
gi|479910806|gb|ENU59678.1| urease subunit beta [Acinetobacter guillouiae CIP 63.46]	0	4	0	0	0
gi|479910807|gb|ENU59679.1| urease subunit alpha [Acinetobacter guillouiae CIP 63.46]	0	34	0	0	0
gi|479910843|gb|ENU59715.1| hypothetical protein F981_01813 [Acinetobacter guillouiae CIP 63.46]	0	2	0	0	0
gi|479910844|gb|ENU59716.1| hypothetical protein F981_01814 [Acinetobacter guillouiae CIP 63.46]	0	1	0	0	0
gi|479910845|gb|ENU59717.1| hypothetical protein F981_01815 [Acinetobacter guillouiae CIP 63.46]	0	2	0	0	0
gi|479910893|gb|ENU59765.1| hypothetical protein F981_01863 [Acinetobacter guillouiae CIP 63.46]	0	3	0	0	0
gi|479911007|gb|ENU59852.1| type IV-A pilus assembly ATPase PilB [Acinetobacter guillouiae CIP 63.46]	0	2	0	0	0
gi|479911050|gb|ENU59895.1| hypothetical protein F981_00862 [Acinetobacter guillouiae CIP 63.46]	0	3	0	0	0
gi|479911626|gb|ENU60444.1| carbamoyl-phosphate synthase small chain [Acinetobacter guillouiae CIP 63.46]	0	2	0	0	0
gi|479911627|gb|ENU60445.1| carbamoyl-phosphate synthase large chain [Acinetobacter guillouiae CIP 63.46]	0	1	0	0	0
gi|479911648|gb|ENU60466.1| lysyl-tRNA synthetase [Acinetobacter guillouiae CIP 63.46]	0	2	0	0	0
gi|479911677|gb|ENU60495.1| hypothetical protein F981_00408 [Acinetobacter guillouiae CIP 63.46]	0	1	0	0	0
gi|479911678|gb|ENU60496.1| aspartyl/glutamyl-tRNA(Asn/Gln) amidotransferase, C subunit [Acinetobacter guillouiae CIP 63.46]	0	1	0	0	0
gi|479911797|gb|ENU60615.1| redox-sensitive transcriptional activator SoxR [Acinetobacter guillouiae CIP 63.46]	0	3	0	0	0
gi|479911800|gb|ENU60618.1| hypothetical protein F981_00531 [Acinetobacter guillouiae CIP 63.46]	0	18	0	0	0
gi|479911801|gb|ENU60619.1| hypothetical protein F981_00532 [Acinetobacter guillouiae CIP 63.46]	0	1	0	0	0
gi|479911808|gb|ENU60626.1| DsdX permease [Acinetobacter guillouiae CIP 63.46]	0	7	0	0	0
gi|479911809|gb|ENU60627.1| D-serine dehydratase 2 [Acinetobacter guillouiae CIP 63.46]	0	17	0	0	0
gi|479911810|gb|ENU60628.1| hypothetical protein F981_00541 [Acinetobacter guillouiae CIP 63.46]	0	4	0	0	0
gi|479911811|gb|ENU60629.1| hypothetical protein F981_00542 [Acinetobacter guillouiae CIP 63.46]	0	4	0	0	0
gi|479911818|gb|ENU60636.1| phospholipase C, phosphocholine-specific [Acinetobacter guillouiae CIP 63.46]	0	1	0	0	0
gi|479911869|gb|ENU60687.1| hypothetical protein F981_00600 [Acinetobacter guillouiae CIP 63.46]	0	3	0	0	0
gi|479912040|gb|ENU60820.1| hypothetical protein F981_00111, partial [Acinetobacter guillouiae CIP 63.46]	0	6	0	0	0
gi|479912092|gb|ENU60856.1| transposase for transposon [Acinetobacter guillouiae CIP 63.46]	0	6	0	0	0
gi|479912093|gb|ENU60857.1| hypothetical protein F981_00064 [Acinetobacter guillouiae CIP 63.46]	0	1	0	0	0
gi|479912094|gb|ENU60858.1| hypothetical protein F981_00065 [Acinetobacter guillouiae CIP 63.46]	0	1	0	0	0
gi|479912104|gb|ENU60868.1| transposase for transposon [Acinetobacter guillouiae CIP 63.46]	0	6	0	0	0
gi|479912143|gb|ENU60902.1| twin arginine-targeting protein translocase TatB [Acinetobacter guillouiae CIP 63.46]	0	1	0	0	0
gi|479912159|gb|ENU60918.1| ATP-dependent Clp protease ATP-binding subunit ClpX [Acinetobacter guillouiae CIP 63.46]	0	2	0	0	0
gi|479912309|gb|ENU61009.1| hypothetical protein F980_03332, partial [Acinetobacter lwoffii NIPH 715]	0	1	0	0	0
gi|479912332|gb|ENU61025.1| hypothetical protein F980_03326 [Acinetobacter lwoffii NIPH 715]	0	1	0	0	0
gi|479912409|gb|ENU61088.1| hypothetical protein F980_03252 [Acinetobacter lwoffii NIPH 715]	0	7	0	0	0
gi|479912435|gb|ENU61109.1| hypothetical protein F980_03148 [Acinetobacter lwoffii NIPH 715]	0	2	0	0	0
gi|479912445|gb|ENU61119.1| hypothetical protein F980_03158 [Acinetobacter lwoffii NIPH 715]	0	2	0	0	0
gi|479912450|gb|ENU61124.1| hypothetical protein F980_03163 [Acinetobacter lwoffii NIPH 715]	0	10	0	0	0
gi|479912481|gb|ENU61155.1| hypothetical protein F980_03194 [Acinetobacter lwoffii NIPH 715]	0	4	0	0	0
gi|479912482|gb|ENU61156.1| hypothetical protein F980_03195 [Acinetobacter lwoffii NIPH 715]	0	1	0	0	0
gi|479912483|gb|ENU61157.1| hypothetical protein F980_03196 [Acinetobacter lwoffii NIPH 715]	0	7	0	0	0
gi|479912517|gb|ENU61191.1| hypothetical protein F980_03230 [Acinetobacter lwoffii NIPH 715]	0	10	0	0	0
gi|479912582|gb|ENU61248.1| excinuclease ABC subunit A [Acinetobacter lwoffii NIPH 715]	0	1	0	0	0
gi|479912722|gb|ENU61376.1| integration host factor subunit alpha [Acinetobacter lwoffii NIPH 715]	0	3	0	0	0
gi|479913389|gb|ENU61983.1| seryl-tRNA synthetase [Acinetobacter lwoffii NIPH 715]	0	1	0	0	0
gi|479913423|gb|ENU62014.1| phosphopantetheine adenylyltransferase [Acinetobacter lwoffii NIPH 715]	0	1	0	0	0
gi|479914667|gb|ENU63164.1| lysyl-tRNA synthetase [Acinetobacter lwoffii NIPH 715]	0	9	0	0	0
gi|479915019|gb|ENU63500.1| nitrogen regulation protein NR(I) [Acinetobacter lwoffii NIPH 715]	0	30	0	0	2
gi|479915204|gb|ENU63671.1| translation initiation factor IF-1 [Acinetobacter lwoffii NIPH 715]	0	2	0	0	0
gi|479915542|gb|ENU63990.1| DNA-directed RNA polymerase subunit beta [Acinetobacter lwoffii NIPH 715]	0	1	0	0	0
gi|479917872|gb|ENU66084.1| urease subunit alpha [Acinetobacter baumannii NIPH 146]	0	1	0	0	0
gi|479918540|gb|ENU66740.1| twitching mobility protein [Acinetobacter baumannii NIPH 146]	0	2	0	0	0
gi|479918822|gb|ENU67003.1| translation initiation factor IF-1 [Acinetobacter baumannii NIPH 146]	0	2	0	0	0
gi|479918999|gb|ENU67180.1| type II secretion system protein E [Acinetobacter baumannii NIPH 146]	0	3	0	0	0
gi|479919693|gb|ENU67830.1| preprotein translocase, SecY subunit [Acinetobacter baumannii NIPH 146]	0	1	0	0	0
gi|479919977|gb|ENU68042.1| hypothetical protein F978_03701 [Acinetobacter baumannii NIPH 615]	0	2	0	0	0
gi|479922132|gb|ENU70070.1| twitching mobility protein [Acinetobacter baumannii NIPH 615]	0	2	0	0	0
gi|479922952|gb|ENU70865.1| translation initiation factor IF-1 [Acinetobacter baumannii NIPH 615]	0	2	0	0	0
gi|479923095|gb|ENU70998.1| preprotein translocase, SecY subunit [Acinetobacter baumannii NIPH 615]	0	1	0	0	0
gi|479924046|gb|ENU71807.1| preprotein translocase, SecY subunit [Acinetobacter baumannii NIPH 2061]	0	1	0	0	0
gi|479926570|gb|ENU74240.1| twitching mobility protein [Acinetobacter baumannii NIPH 2061]	0	2	0	0	0
gi|479926779|gb|ENU74449.1| lysyl-tRNA synthetase [Acinetobacter baumannii NIPH 2061]	0	5	0	0	0
gi|479927316|gb|ENU74956.1| translation initiation factor IF-1 [Acinetobacter baumannii NIPH 2061]	0	2	0	0	0
gi|479927645|gb|ENU75274.1| UDP-glucose 4-epimerase [Acinetobacter baumannii NIPH 2061]	0	1	0	0	0
gi|479928302|gb|ENU75846.1| translation initiation factor IF-1 [Acinetobacter baumannii NIPH 1734]	0	2	0	0	0
gi|479928600|gb|ENU76127.1| urease subunit alpha [Acinetobacter baumannii NIPH 1734]	0	1	0	0	0
gi|479928742|gb|ENU76269.1| twitching mobility protein [Acinetobacter baumannii NIPH 1734]	0	2	0	0	0
gi|479931205|gb|ENU78622.1| preprotein translocase, SecY subunit [Acinetobacter baumannii NIPH 1734]	0	1	0	0	0
gi|479932063|gb|ENU79388.1| translation initiation factor IF-1 [Acinetobacter sp. ANC 3789]	0	2	0	0	0
gi|479933861|gb|ENU81105.1| urease subunit alpha [Acinetobacter sp. ANC 3789]	0	2	0	0	0
gi|479934980|gb|ENU82134.1| ATP-dependent chaperone ClpB [Acinetobacter sp. CIP 102159]	0	1	0	0	0
gi|479935535|gb|ENU82632.1| hypothetical protein F974_02347 [Acinetobacter sp. CIP 102159]	0	1	0	0	0
gi|479935876|gb|ENU82935.1| hypothetical protein F974_01960 [Acinetobacter sp. CIP 102159]	0	1	0	0	0
gi|479935877|gb|ENU82936.1| hypothetical protein F974_01961 [Acinetobacter sp. CIP 102159]	0	3	0	0	0
gi|479935971|gb|ENU83023.1| hypothetical protein F974_01855 [Acinetobacter sp. CIP 102159]	0	6	0	0	0
gi|479937340|gb|ENU84280.1| translation initiation factor IF-1 [Acinetobacter sp. CIP 102159]	0	2	0	0	0
gi|479937532|gb|ENU84453.1| thioredoxin reductase [Acinetobacter sp. CIP 102159]	0	1	0	0	0
gi|479937542|gb|ENU84460.1| aminoglycoside 3'-phosphotransferase [Acinetobacter sp. CIP 102159]	0	1	0	0	0
gi|479938114|gb|ENU84913.1| hypothetical protein F973_02863 [Acinetobacter sp. CIP 102129]	0	1	0	0	0
gi|479938261|gb|ENU85027.1| hypothetical protein F973_02700 [Acinetobacter sp. CIP 102129]	0	1	0	0	0
gi|479938282|gb|ENU85048.1| hypothetical protein F973_02721 [Acinetobacter sp. CIP 102129]	0	7	0	0	0
gi|479938363|gb|ENU85123.1| translation initiation factor IF-1 [Acinetobacter sp. CIP 102129]	0	2	0	0	0
gi|479939050|gb|ENU85789.1| hypothetical protein F973_02011 [Acinetobacter sp. CIP 102129]	0	1	0	0	0
gi|479939303|gb|ENU86017.1| hypothetical protein F973_01611 [Acinetobacter sp. CIP 102129]	0	2	0	0	0
gi|479939588|gb|ENU86287.1| hypothetical protein F973_01457 [Acinetobacter sp. CIP 102129]	0	1	0	0	0
gi|479939589|gb|ENU86288.1| hypothetical protein F973_01458 [Acinetobacter sp. CIP 102129]	0	2	0	0	0
gi|479939592|gb|ENU86291.1| hypothetical protein F973_01461 [Acinetobacter sp. CIP 102129]	0	7	0	0	0
gi|479940431|gb|ENU87098.1| transposase for transposon [Acinetobacter sp. CIP 102129]	0	6	0	0	0
gi|479940432|gb|ENU87099.1| hypothetical protein F973_00673 [Acinetobacter sp. CIP 102129]	0	1	0	0	0
gi|479940433|gb|ENU87100.1| hypothetical protein F973_00674 [Acinetobacter sp. CIP 102129]	0	1	0	0	0
gi|479940442|gb|ENU87109.1| transposase for transposon [Acinetobacter sp. CIP 102129]	0	6	0	0	0
gi|479940552|gb|ENU87211.1| thioredoxin reductase [Acinetobacter sp. CIP 102129]	0	1	0	0	0
gi|479942251|gb|ENU88740.1| hypothetical protein F972_01830 [Acinetobacter sp. CIP 102529]	0	1	0	0	0
gi|479942252|gb|ENU88741.1| hypothetical protein F972_01831 [Acinetobacter sp. CIP 102529]	0	1	0	0	0
gi|479943279|gb|ENU89692.1| ATP-dependent chaperone ClpB [Acinetobacter sp. CIP 102529]	0	1	0	0	0
gi|479943514|gb|ENU89908.1| thioredoxin reductase [Acinetobacter sp. CIP 102529]	0	1	0	0	0
gi|479944233|gb|ENU90540.1| translation initiation factor IF-1 [Acinetobacter sp. CIP 102529]	0	2	0	0	0
gi|479944621|gb|ENU90861.1| translation initiation factor IF-1 [Acinetobacter sp. NIPH 758]	0	2	0	0	0
gi|479945701|gb|ENU91880.1| hypothetical protein F971_02973 [Acinetobacter sp. NIPH 758]	0	1	0	0	0
gi|479946562|gb|ENU92715.1| twitching mobility protein [Acinetobacter sp. NIPH 758]	0	1	0	0	0
gi|479946857|gb|ENU92999.1| preprotein translocase, SecY subunit [Acinetobacter sp. NIPH 758]	0	1	0	0	0
gi|479948199|gb|ENU94263.1| hypothetical protein F971_00160 [Acinetobacter sp. NIPH 758]	0	1	0	0	0
gi|479948591|gb|ENU94588.1| hypothetical protein F970_02854 [Acinetobacter sp. CIP 102082]	0	10	1	0	0
gi|479948642|gb|ENU94629.1| thioredoxin reductase [Acinetobacter sp. CIP 102082]	0	1	0	0	0
gi|479948863|gb|ENU94839.1| translation initiation factor IF-1 [Acinetobacter sp. CIP 102082]	0	2	0	0	0
gi|479950170|gb|ENU96043.1| hypothetical protein F970_01146 [Acinetobacter sp. CIP 102082]	0	1	0	0	0
gi|479950220|gb|ENU96093.1| twitching mobility protein [Acinetobacter sp. CIP 102082]	0	2	0	0	0
gi|479950887|gb|ENU96719.1| hypothetical protein F970_00548 [Acinetobacter sp. CIP 102082]	0	1	0	0	0
gi|479950930|gb|ENU96754.1| ATP-dependent chaperone ClpB [Acinetobacter sp. CIP 102082]	0	1	0	0	0
gi|479951501|gb|ENU97238.1| hypothetical protein F970_00031 [Acinetobacter sp. CIP 102082]	0	1	0	0	0
gi|479951505|gb|ENU97240.1| hypothetical protein F970_00023 [Acinetobacter sp. CIP 102082]	0	1	0	0	0
gi|479952212|gb|ENU97832.1| urease subunit alpha [Acinetobacter sp. NIPH 899]	0	11	0	0	0
gi|479952745|gb|ENU98320.1| carbamoyl-phosphate synthase large chain [Acinetobacter sp. NIPH 899]	0	1	0	0	0
gi|479953392|gb|ENU98916.1| integration host factor subunit alpha [Acinetobacter sp. NIPH 899]	0	1	0	0	0
gi|479954243|gb|ENU99703.1| macrolide export ATP-binding/permease MacB [Acinetobacter sp. NIPH 899]	0	1	0	0	0
gi|479954644|gb|ENV00076.1| DNA-directed RNA polymerase subunit beta [Acinetobacter sp. NIPH 899]	0	1	0	0	0
gi|479954769|gb|ENV00201.1| translation initiation factor IF-1 [Acinetobacter sp. NIPH 899]	0	2	0	0	0
gi|479955219|gb|ENV00591.1| phosphoenolpyruvate-protein phosphotransferase [Acinetobacter sp. NIPH 899]	0	1	0	0	0
gi|479955380|gb|ENV00736.1| hypothetical protein F969_00250 [Acinetobacter sp. NIPH 899]	0	1	0	0	0
gi|479955711|gb|ENV00993.1| hypothetical protein F969_00010 [Acinetobacter sp. NIPH 899]	0	1	0	0	0
gi|479956232|gb|ENV01437.1| translation initiation factor IF-1 [Acinetobacter sp. NIPH 817]	0	2	0	0	0
gi|479960004|gb|ENV04963.1| translation initiation factor IF-1 [Acinetobacter sp. CIP 102637]	0	2	0	0	0
gi|479960320|gb|ENV05260.1| hypothetical protein F967_02009 [Acinetobacter sp. CIP 102637]	0	1	0	0	0
gi|479961306|gb|ENV06198.1| hypothetical protein F967_01169 [Acinetobacter sp. CIP 102637]	0	3	0	0	0
gi|479961310|gb|ENV06202.1| ATP-dependent chaperone ClpB [Acinetobacter sp. CIP 102637]	0	1	0	0	0
gi|479963343|gb|ENV08031.1| hypothetical protein F966_03891 [Acinetobacter sp. CIP 56.2]	0	1	0	0	0
gi|479964552|gb|ENV09163.1| hypothetical protein F966_01810 [Acinetobacter sp. CIP 56.2]	0	1	0	0	0
gi|479965001|gb|ENV09612.1| twitching mobility protein [Acinetobacter sp. CIP 56.2]	0	4	0	0	0
gi|479965079|gb|ENV09690.1| hypothetical protein F966_02350 [Acinetobacter sp. CIP 56.2]	0	3	0	0	0
gi|479965080|gb|ENV09691.1| hypothetical protein F966_02351 [Acinetobacter sp. CIP 56.2]	0	2	0	0	0
gi|479965081|gb|ENV09692.1| hypothetical protein F966_02352 [Acinetobacter sp. CIP 56.2]	0	1	0	0	0
gi|479965097|gb|ENV09708.1| hypothetical protein F966_02368 [Acinetobacter sp. CIP 56.2]	0	8	0	0	0
gi|479965098|gb|ENV09709.1| hypothetical protein F966_02369 [Acinetobacter sp. CIP 56.2]	0	1	0	0	0
gi|479965322|gb|ENV09923.1| hypothetical protein F966_01749 [Acinetobacter sp. CIP 56.2]	0	1	0	0	0
gi|479965777|gb|ENV10358.1| hypothetical protein F966_01537 [Acinetobacter sp. CIP 56.2]	0	1	0	0	0
gi|479966352|gb|ENV10906.1| translation initiation factor IF-1 [Acinetobacter sp. CIP 56.2]	0	2	0	0	0
gi|479966609|gb|ENV11163.1| protein pilG [Acinetobacter sp. CIP 56.2]	0	1	0	0	0
gi|479966710|gb|ENV11264.1| hypothetical protein F966_01055 [Acinetobacter sp. CIP 56.2]	0	1	0	0	0
gi|479966721|gb|ENV11275.1| seryl-tRNA synthetase [Acinetobacter sp. CIP 56.2]	0	1	0	0	0
gi|479966782|gb|ENV11328.1| hypothetical protein F966_00107 [Acinetobacter sp. CIP 56.2]	0	1	0	0	0
gi|479966829|gb|ENV11375.1| thioredoxin reductase [Acinetobacter sp. CIP 56.2]	0	3	0	0	0
gi|479966856|gb|ENV11402.1| hypothetical protein F966_00184 [Acinetobacter sp. CIP 56.2]	0	2	0	0	0
gi|479967087|gb|ENV11579.1| chaperonin [Acinetobacter schindleri NIPH 900]	0	1	0	0	0
gi|479968013|gb|ENV12471.1| urease subunit alpha [Acinetobacter schindleri NIPH 900]	0	1	0	0	0
gi|479968017|gb|ENV12475.1| urease accessory protein ureG [Acinetobacter schindleri NIPH 900]	0	3	0	0	0
gi|479968372|gb|ENV12808.1| CTP synthase [Acinetobacter schindleri NIPH 900]	0	1	0	0	0
gi|479969232|gb|ENV13609.1| integration host factor subunit alpha [Acinetobacter schindleri NIPH 900]	0	1	0	0	0
gi|479969401|gb|ENV13778.1| translation initiation factor IF-1 [Acinetobacter schindleri NIPH 900]	0	2	0	0	0
gi|479969980|gb|ENV14340.1| nitrogen regulation protein NR(I) [Acinetobacter schindleri NIPH 900]	0	10	0	0	0
gi|479970116|gb|ENV14469.1| hypothetical protein F965_00335 [Acinetobacter schindleri NIPH 900]	0	2	0	0	0
gi|479970158|gb|ENV14504.1| hypothetical protein F965_00165 [Acinetobacter schindleri NIPH 900]	0	2	0	0	0
gi|479970687|gb|ENV14964.1| redox-sensitive transcriptional activator SoxR [Acinetobacter guillouiae NIPH 991]	0	3	0	0	0
gi|479970689|gb|ENV14966.1| hypothetical protein F964_04394 [Acinetobacter guillouiae NIPH 991]	0	1	0	0	0
gi|479970690|gb|ENV14967.1| hypothetical protein F964_04395 [Acinetobacter guillouiae NIPH 991]	0	2	0	0	0
gi|479970700|gb|ENV14977.1| D-serine dehydratase 2 [Acinetobacter guillouiae NIPH 991]	0	4	0	0	0
gi|479970958|gb|ENV15214.1| phosphonoacetaldehyde hydrolase [Acinetobacter guillouiae NIPH 991]	0	1	0	0	0
gi|479970993|gb|ENV15249.1| hypothetical protein F964_03971 [Acinetobacter guillouiae NIPH 991]	0	1	0	0	0
gi|479971020|gb|ENV15276.1| hypothetical protein F964_03998 [Acinetobacter guillouiae NIPH 991]	0	1	0	0	0
gi|479971214|gb|ENV15470.1| lysyl-tRNA synthetase [Acinetobacter guillouiae NIPH 991]	0	2	0	0	0
gi|479971224|gb|ENV15480.1| hypothetical protein F964_04206 [Acinetobacter guillouiae NIPH 991]	0	1	0	0	0
gi|479971286|gb|ENV15542.1| hypothetical protein F964_04268 [Acinetobacter guillouiae NIPH 991]	0	1	0	0	0
gi|479971287|gb|ENV15543.1| aspartyl/glutamyl-tRNA(Asn/Gln) amidotransferase, C subunit [Acinetobacter guillouiae NIPH 991]	0	1	0	0	0
gi|479972009|gb|ENV16249.1| urease subunit alpha [Acinetobacter guillouiae NIPH 991]	0	35	0	0	0
gi|479972011|gb|ENV16251.1| urease subunit gamma [Acinetobacter guillouiae NIPH 991]	0	1	0	0	0
gi|479972600|gb|ENV16825.1| phenol hydroxylase P1 protein [Acinetobacter guillouiae NIPH 991]	0	1	0	0	0
gi|479972602|gb|ENV16827.1| hypothetical protein F964_02575 [Acinetobacter guillouiae NIPH 991]	0	19	0	0	0
gi|479972924|gb|ENV17128.1| hypothetical protein F964_01825 [Acinetobacter guillouiae NIPH 991]	0	4	0	0	0
gi|479972925|gb|ENV17129.1| twitching mobility protein [Acinetobacter guillouiae NIPH 991]	0	17	0	0	0
gi|479972926|gb|ENV17130.1| YggS family pyridoxal phosphate enzyme [Acinetobacter guillouiae NIPH 991]	0	1	0	0	0
gi|479973136|gb|ENV17340.1| hypothetical protein F964_02054 [Acinetobacter guillouiae NIPH 991]	0	308	0	1	0
gi|479974198|gb|ENV18372.1| ribosomal RNA small subunit methyltransferase A [Acinetobacter guillouiae NIPH 991]	0	1	0	0	0
gi|479974794|gb|ENV18921.1| hypothetical protein F964_00012 [Acinetobacter guillouiae NIPH 991]	0	1	0	0	0
gi|479975041|gb|ENV19168.1| preprotein translocase, SecY subunit [Acinetobacter guillouiae NIPH 991]	0	1	0	0	0
gi|479975184|gb|ENV19311.1| type II secretion system protein E [Acinetobacter guillouiae NIPH 991]	0	3	0	0	0
gi|479976263|gb|ENV20286.1| type II secretion system protein E [Acinetobacter bereziniae NIPH 3]	0	1	0	0	0
gi|479976757|gb|ENV20745.1| glucose-1-phosphate thymidylyltransferase 2 [Acinetobacter bereziniae NIPH 3]	0	1	0	0	0
gi|479976758|gb|ENV20746.1| dTDP-glucose 4,6-dehydratase [Acinetobacter bereziniae NIPH 3]	0	1	0	0	0
gi|479977118|gb|ENV21088.1| hypothetical protein F963_02853 [Acinetobacter bereziniae NIPH 3]	0	1	0	0	0
gi|479977865|gb|ENV21787.1| urease subunit beta [Acinetobacter bereziniae NIPH 3]	0	1	0	0	0
gi|479977866|gb|ENV21788.1| urease subunit alpha [Acinetobacter bereziniae NIPH 3]	0	1	0	0	0
gi|479978126|gb|ENV22038.1| nitrogen regulation protein NR(I) [Acinetobacter bereziniae NIPH 3]	0	14	0	0	0
gi|479978806|gb|ENV22670.1| hypothetical protein F963_01286 [Acinetobacter bereziniae NIPH 3]	0	1	0	0	0
gi|479979394|gb|ENV23216.1| hypothetical protein F963_00749 [Acinetobacter bereziniae NIPH 3]	0	4	0	0	0
gi|479979407|gb|ENV23229.1| hypothetical protein F963_00762 [Acinetobacter bereziniae NIPH 3]	0	1	0	0	0
gi|479979589|gb|ENV23387.1| hypothetical protein F963_00500 [Acinetobacter bereziniae NIPH 3]	0	1	0	0	0
gi|479979742|gb|ENV23532.1| hypothetical protein F963_00258 [Acinetobacter bereziniae NIPH 3]	0	2	0	0	0
gi|479979994|gb|ENV23769.1| hypothetical protein F963_00205 [Acinetobacter bereziniae NIPH 3]	0	2	0	0	0
gi|479979996|gb|ENV23771.1| hypothetical protein F963_00207 [Acinetobacter bereziniae NIPH 3]	0	8	0	0	0
gi|479980038|gb|ENV23804.1| hypothetical protein F963_00111 [Acinetobacter bereziniae NIPH 3]	0	7	0	0	0
gi|479980294|gb|ENV23996.1| hypothetical protein F962_03770 [Acinetobacter baumannii NIPH 190]	0	1	0	0	0
gi|479980402|gb|ENV24100.1| hypothetical protein F962_03729 [Acinetobacter baumannii NIPH 190]	0	1	0	0	0
gi|479980416|gb|ENV24114.1| excinuclease ABC subunit A [Acinetobacter baumannii NIPH 190]	0	1	0	0	0
gi|479980967|gb|ENV24632.1| translation initiation factor IF-1 [Acinetobacter baumannii NIPH 190]	0	2	0	0	0
gi|479981164|gb|ENV24817.1| twitching mobility protein [Acinetobacter baumannii NIPH 190]	0	2	0	0	0
gi|479981444|gb|ENV25086.1| lysyl-tRNA synthetase [Acinetobacter baumannii NIPH 190]	0	5	0	0	0
gi|479984252|gb|ENV27702.1| preprotein translocase, SecY subunit [Acinetobacter baumannii NIPH 190]	0	1	0	0	0
gi|479985011|gb|ENV28352.1| hypothetical protein F961_03237 [Acinetobacter baumannii NIPH 60]	0	2	0	0	0
gi|479985013|gb|ENV28354.1| hypothetical protein F961_03239 [Acinetobacter baumannii NIPH 60]	0	10	1	0	0
gi|479985548|gb|ENV28799.1| translation initiation factor IF-1 [Acinetobacter baumannii NIPH 60]	0	2	0	0	0
gi|479986153|gb|ENV29378.1| twitching mobility protein [Acinetobacter baumannii NIPH 60]	0	2	0	0	0
gi|479988483|gb|ENV31518.1| hypothetical protein F960_04343 [Acinetobacter gerneri DSM 14967 = CIP 107464]	0	1	0	0	0
gi|479989052|gb|ENV32046.1| integration host factor subunit alpha [Acinetobacter gerneri DSM 14967 = CIP 107464]	0	1	0	0	0
gi|479992464|gb|ENV35266.1| urease subunit alpha [Acinetobacter gerneri DSM 14967 = CIP 107464]	0	5	0	0	0
gi|479992798|gb|ENV35513.1| hypothetical protein F960_00253 [Acinetobacter gerneri DSM 14967 = CIP 107464]	0	1	0	0	0
gi|479992967|gb|ENV35661.1| hypothetical protein F960_00105 [Acinetobacter gerneri DSM 14967 = CIP 107464]	0	21	0	0	0
gi|479993597|gb|ENV36179.1| hypothetical protein F959_02700 [Acinetobacter venetianus RAG-1 = CIP 110063]	0	1	0	0	0
gi|479993616|gb|ENV36198.1| twitching mobility protein [Acinetobacter venetianus RAG-1 = CIP 110063]	0	1	0	0	0
gi|479994023|gb|ENV36590.1| lysyl-tRNA synthetase [Acinetobacter venetianus RAG-1 = CIP 110063]	0	4	0	0	0
gi|479995160|gb|ENV37670.1| chaperonin [Acinetobacter venetianus RAG-1 = CIP 110063]	0	2	0	0	0
gi|479995795|gb|ENV38290.1| glucosamine-fructose-6-phosphate aminotransferase [isomerizing] [Acinetobacter venetianus RAG-1 = CIP 110063]	0	1	0	0	0
gi|479996354|gb|ENV38814.1| translation initiation factor IF-1 [Acinetobacter venetianus RAG-1 = CIP 110063]	0	2	0	0	0
gi|479996606|gb|ENV39022.1| hypothetical protein F958_03850 [Acinetobacter nosocomialis NIPH 386]	0	1	0	0	0
gi|479997865|gb|ENV40228.1| ATP-dependent chaperone ClpB [Acinetobacter nosocomialis NIPH 386]	0	2	0	0	0
gi|479998031|gb|ENV40394.1| urease subunit alpha [Acinetobacter nosocomialis NIPH 386]	0	3	0	0	0
gi|479998159|gb|ENV40522.1| twitching mobility protein [Acinetobacter nosocomialis NIPH 386]	0	2	0	0	0
gi|479999206|gb|ENV41537.1| hypothetical protein F958_01360 [Acinetobacter nosocomialis NIPH 386]	0	1	0	0	0
gi|480000182|gb|ENV42454.1| macrolide export ATP-binding/permease MacB [Acinetobacter nosocomialis NIPH 386]	0	1	0	0	0
gi|480000282|gb|ENV42554.1| translation initiation factor IF-1 [Acinetobacter nosocomialis NIPH 386]	0	2	0	0	0
gi|480001363|gb|ENV43556.1| urease subunit alpha [Acinetobacter schindleri CIP 107287]	0	4	0	0	0
gi|480001367|gb|ENV43560.1| urease accessory protein ureG [Acinetobacter schindleri CIP 107287]	0	3	0	0	0
gi|480001808|gb|ENV43968.1| hypothetical protein F955_01847 [Acinetobacter schindleri CIP 107287]	0	1	0	0	0
gi|480001910|gb|ENV44070.1| chaperonin [Acinetobacter schindleri CIP 107287]	0	1	0	0	0
gi|480001928|gb|ENV44088.1| NADP-specific glutamate dehydrogenase [Acinetobacter schindleri CIP 107287]	0	1	0	0	0
gi|480003148|gb|ENV45250.1| integration host factor subunit alpha [Acinetobacter schindleri CIP 107287]	0	1	0	0	0
gi|480003375|gb|ENV45477.1| translation initiation factor IF-1 [Acinetobacter schindleri CIP 107287]	0	2	0	0	0
gi|480003782|gb|ENV45860.1| hypothetical protein F955_00172, partial [Acinetobacter schindleri CIP 107287]	0	1	0	0	0
gi|480006515|gb|ENV48410.1| translation initiation factor IF-1 [Acinetobacter brisouii ANC 4119]	0	2	0	0	0
gi|480007420|gb|ENV49234.1| translation initiation factor IF-1 [Acinetobacter junii CIP 107470]	0	2	0	0	0
gi|480008035|gb|ENV49774.1| hypothetical protein F953_02562 [Acinetobacter junii CIP 107470]	0	1	0	0	0
gi|480008613|gb|ENV50333.1| hypothetical protein F953_02247 [Acinetobacter junii CIP 107470]	0	2	0	0	0
gi|480008676|gb|ENV50396.1| hypothetical protein F953_02310 [Acinetobacter junii CIP 107470]	0	1	0	0	0
gi|480009000|gb|ENV50687.1| hypothetical protein F953_01908 [Acinetobacter junii CIP 107470]	0	1	0	0	0
gi|480009293|gb|ENV50965.1| hypothetical protein F953_01643 [Acinetobacter junii CIP 107470]	0	1	0	0	0
gi|480009550|gb|ENV51200.1| hypothetical protein F953_01341 [Acinetobacter junii CIP 107470]	0	1	0	0	0
gi|480010009|gb|ENV51626.1| hypothetical protein F953_00943 [Acinetobacter junii CIP 107470]	0	1	0	0	0
gi|480010071|gb|ENV51676.1| hypothetical protein F953_00868 [Acinetobacter junii CIP 107470]	0	1	0	0	0
gi|480010314|gb|ENV51902.1| hypothetical protein F953_00742 [Acinetobacter junii CIP 107470]	0	1	0	0	0
gi|480010357|gb|ENV51939.1| hypothetical protein F953_00568 [Acinetobacter junii CIP 107470]	0	1	0	0	0
gi|480011063|gb|ENV52540.1| hypothetical protein F953_00019 [Acinetobacter junii CIP 107470]	0	1	0	0	0
gi|480015850|gb|ENV57021.1| urease subunit alpha [Acinetobacter soli CIP 110264]	0	1	0	0	0
gi|480016234|gb|ENV57405.1| hypothetical protein F951_01756 [Acinetobacter soli CIP 110264]	0	1	0	0	0
gi|480021425|gb|ENV62334.1| translation initiation factor IF-1 [Acinetobacter junii NIPH 182]	0	2	0	0	0
gi|480027560|gb|ENV68090.1| translation initiation factor IF-1 [Acinetobacter junii CIP 64.5]	0	2	0	0	0
gi|480027922|gb|ENV68381.1| hypothetical protein F947_02828 [Acinetobacter towneri DSM 14962 = CIP 107472]	0	1	0	0	0
gi|480028128|gb|ENV68568.1| hypothetical protein F947_02630 [Acinetobacter towneri DSM 14962 = CIP 107472]	0	1	0	0	0
gi|480028379|gb|ENV68798.1| translation initiation factor IF-1 [Acinetobacter towneri DSM 14962 = CIP 107472]	0	2	0	0	0
gi|480028754|gb|ENV69154.1| integration host factor subunit alpha [Acinetobacter towneri DSM 14962 = CIP 107472]	0	14	0	0	0
gi|480030386|gb|ENV70667.1| lysyl-tRNA synthetase [Acinetobacter towneri DSM 14962 = CIP 107472]	0	1	0	0	0
gi|480031242|gb|ENV71335.1| hypothetical protein F946_03407 [Acinetobacter johnsonii ANC 3681]	0	1	0	0	0
gi|480031332|gb|ENV71412.1| thioredoxin reductase [Acinetobacter johnsonii ANC 3681]	0	1	0	0	0
gi|480031351|gb|ENV71431.1| hypothetical protein F946_03110 [Acinetobacter johnsonii ANC 3681]	0	1	0	0	0
gi|480031352|gb|ENV71432.1| hypothetical protein F946_03111 [Acinetobacter johnsonii ANC 3681]	0	7	0	0	0
gi|480031353|gb|ENV71433.1| twitching mobility protein [Acinetobacter johnsonii ANC 3681]	0	6	0	0	0
gi|480031354|gb|ENV71434.1| YggS family pyridoxal phosphate enzyme [Acinetobacter johnsonii ANC 3681]	0	1	0	0	0
gi|480031425|gb|ENV71505.1| hypothetical protein F946_03184 [Acinetobacter johnsonii ANC 3681]	0	1	0	0	0
gi|480031634|gb|ENV71698.1| macrolide export ATP-binding/permease MacB [Acinetobacter johnsonii ANC 3681]	0	1	0	0	0
gi|480031723|gb|ENV71787.1| protein translocase subunit secA [Acinetobacter johnsonii ANC 3681]	0	1	0	0	0
gi|480031967|gb|ENV71982.1| protein TolQ [Acinetobacter johnsonii ANC 3681]	0	1	0	0	0
[truncated: 11,334 more rows]
